# Supplementary material for: Genetic Variants Linked with the Concentration of Sex Hormone-Binding Globulin Correlate with Uterine Fibroid Risk
Source: Life (Basel). 2025 Jul 21;15(7):1150. doi: 10.3390/life15071150 (PMC12301028; doi:10.3390/life15071150)
Supplement: Supplementary file 1 [file life-15-01150-s001.zip]

Archive with 11 entries (11 files):
- +27.06.25--Suppl table 1.pdf
- --Suppl table 10.xlsx
- --Suppl table 11.xlsx
- --Suppl table 2.xlsx
- --Suppl table 3.pdf
- --Suppl table 4.pdf
- --Suppl table 5.xlsx
- --Suppl table 6.xlsx
- --Suppl table 7.xlsx
- --Suppl table 8.xlsx
- --Suppl table 9.xlsx
