# Supplementary material for: Genetic Variants Linked with the Concentration of Sex Hormone-Binding Globulin Correlate with Uterine Fibroid Risk
Source: Life (Basel). 2025 Jul 21;15(7):1150. doi: 10.3390/life15071150 (PMC12301028; doi:10.3390/life15071150)
Supplement: Supplementary file 1 [file life-15-01150-s001.zip › --Suppl table 10.xlsx]

## Sheet: Лист1
Supplementary Table 10. Gene set enrichment analysis of biological pathways correlated with 22 TFs and 3 proteins functionally related to the UF-associated rs440837 [A/G] ZBTB10 and their proxy 5 SNPs
(STRING tools, https://string-db.org/).
Database	#Term ID	Term description	Observed gene count	Background gene count	Strength	Signal	False discovery rate	Matching proteins in your network (IDs)	Matching proteins in your network (labels)
GO biological process complete	GO:0006357	Regulation of transcription by RNA polymerase II	25	2586	0.82	1.17	2.17e-14	9606.ENSP00000190165,9606.ENSP00000222584,9606.ENSP00000242462,9606.ENSP00000244745,9606.ENSP00000262367,9606.ENSP00000266744,9606.ENSP00000294702,9606.ENSP00000319651,9606.ENSP00000319974,9606.ENSP00000327959,9606.ENSP00000329170,9606.ENSP00000332973,9606.ENSP00000342931,9606.ENSP00000343619,9606.ENSP00000350369,9606.ENSP00000353401,9606.ENSP00000354855,9606.ENSP00000355870,9606.ENSP00000383909,…	DMRT3,SP4,NEUROG3,SOX4,CREBBP,ASCL1,GFI1,DMRTA1,BBX,TGIF1,POU3F2,SMAD3,POU1F1,HOXA9,MAFG,CUX1,NFE2L1,HLX,DMRTA2,ZBTB10,TCF12,MEF2A,MYC,PAX6,CTCF
	GO:0000122	Negative regulation of transcription by RNA polymerase II	15	971	1.02	1.43	1.72e-09	9606.ENSP00000242462,9606.ENSP00000262367,9606.ENSP00000266744,9606.ENSP00000294702,9606.ENSP00000327959,9606.ENSP00000332973,9606.ENSP00000342931,9606.ENSP00000350369,9606.ENSP00000353401,9606.ENSP00000354855,9606.ENSP00000387462,9606.ENSP00000453095,9606.ENSP00000478887,9606.ENSP00000492024,9606.ENSP00000494538	NEUROG3,CREBBP,ASCL1,GFI1,TGIF1,SMAD3,POU1F1,MAFG,CUX1,NFE2L1,ZBTB10,MEF2A,MYC,PAX6,CTCF
	GO:0080090	Regulation of primary metabolic process	26	5899	0.48	0.55	4.34e-08	9606.ENSP00000190165,9606.ENSP00000222584,9606.ENSP00000242462,9606.ENSP00000244745,9606.ENSP00000262367,9606.ENSP00000266744,9606.ENSP00000294702,9606.ENSP00000319651,9606.ENSP00000319974,9606.ENSP00000327959,9606.ENSP00000329170,9606.ENSP00000332973,9606.ENSP00000342931,9606.ENSP00000343619,9606.ENSP00000350369,9606.ENSP00000353401,9606.ENSP00000354855,9606.ENSP00000355870,9606.ENSP00000383909,…	DMRT3,SP4,NEUROG3,SOX4,CREBBP,ASCL1,GFI1,DMRTA1,BBX,TGIF1,POU3F2,SMAD3,POU1F1,HOXA9,MAFG,CUX1,NFE2L1,HLX,DMRTA2,ZBTB10,TCF12,TTC39B,MEF2A,MYC,PAX6,CTCF
	GO:0045944	Positive regulation of transcription by RNA polymerase II	14	1250	0.88	1.03	4.72e-07	9606.ENSP00000242462,9606.ENSP00000244745,9606.ENSP00000262367,9606.ENSP00000266744,9606.ENSP00000329170,9606.ENSP00000332973,9606.ENSP00000342931,9606.ENSP00000343619,9606.ENSP00000350369,9606.ENSP00000354855,9606.ENSP00000388940,9606.ENSP00000453095,9606.ENSP00000478887,9606.ENSP00000492024	NEUROG3,SOX4,CREBBP,ASCL1,POU3F2,SMAD3,POU1F1,HOXA9,MAFG,NFE2L1,TCF12,MEF2A,MYC,PAX6
	GO:0035270	Endocrine system development	7	130	1.56	1.96	6.54e-07	9606.ENSP00000242462,9606.ENSP00000244745,9606.ENSP00000266744,9606.ENSP00000329170,9606.ENSP00000332973,9606.ENSP00000342931,9606.ENSP00000492024	NEUROG3,SOX4,ASCL1,POU3F2,SMAD3,POU1F1,PAX6
	GO:0045893	Positive regulation of transcription, DNA-templated	15	1710	0.78	0.86	1.74e-06	9606.ENSP00000242462,9606.ENSP00000244745,9606.ENSP00000262367,9606.ENSP00000266744,9606.ENSP00000329170,9606.ENSP00000332973,9606.ENSP00000342931,9606.ENSP00000343619,9606.ENSP00000350369,9606.ENSP00000354855,9606.ENSP00000388940,9606.ENSP00000453095,9606.ENSP00000478887,9606.ENSP00000492024,9606.ENSP00000494538	NEUROG3,SOX4,CREBBP,ASCL1,POU3F2,SMAD3,POU1F1,HOXA9,MAFG,NFE2L1,TCF12,MEF2A,MYC,PAX6,CTCF
	GO:0045595	Regulation of cell differentiation	14	1582	0.78	0.83	5.97e-06	9606.ENSP00000242462,9606.ENSP00000244745,9606.ENSP00000266744,9606.ENSP00000329170,9606.ENSP00000332973,9606.ENSP00000343619,9606.ENSP00000350369,9606.ENSP00000353401,9606.ENSP00000354855,9606.ENSP00000355870,9606.ENSP00000383909,9606.ENSP00000388940,9606.ENSP00000478887,9606.ENSP00000492024	NEUROG3,SOX4,ASCL1,POU3F2,SMAD3,HOXA9,MAFG,CUX1,NFE2L1,HLX,DMRTA2,TCF12,MYC,PAX6
	GO:0010605	Negative regulation of macromolecule metabolic process	17	2760	0.62	0.64	1.45e-05	9606.ENSP00000242462,9606.ENSP00000244745,9606.ENSP00000262367,9606.ENSP00000266744,9606.ENSP00000294702,9606.ENSP00000327959,9606.ENSP00000329170,9606.ENSP00000332973,9606.ENSP00000342931,9606.ENSP00000350369,9606.ENSP00000353401,9606.ENSP00000354855,9606.ENSP00000387462,9606.ENSP00000453095,9606.ENSP00000478887,9606.ENSP00000492024,9606.ENSP00000494538	NEUROG3,SOX4,CREBBP,ASCL1,GFI1,TGIF1,POU3F2,SMAD3,POU1F1,MAFG,CUX1,NFE2L1,ZBTB10,MEF2A,MYC,PAX6,CTCF
	GO:0051172	Negative regulation of nitrogen compound metabolic process	16	2403	0.66	0.67	1.57e-05	9606.ENSP00000242462,9606.ENSP00000244745,9606.ENSP00000262367,9606.ENSP00000266744,9606.ENSP00000294702,9606.ENSP00000327959,9606.ENSP00000332973,9606.ENSP00000342931,9606.ENSP00000350369,9606.ENSP00000353401,9606.ENSP00000354855,9606.ENSP00000387462,9606.ENSP00000453095,9606.ENSP00000478887,9606.ENSP00000492024,9606.ENSP00000494538	NEUROG3,SOX4,CREBBP,ASCL1,GFI1,TGIF1,SMAD3,POU1F1,MAFG,CUX1,NFE2L1,ZBTB10,MEF2A,MYC,PAX6,CTCF
	GO:0007275	Multicellular organism development	20	4209	0.51	0.53	2.17e-05	9606.ENSP00000190165,9606.ENSP00000242462,9606.ENSP00000244745,9606.ENSP00000262367,9606.ENSP00000266744,9606.ENSP00000294702,9606.ENSP00000319651,9606.ENSP00000319974,9606.ENSP00000329170,9606.ENSP00000332973,9606.ENSP00000342931,9606.ENSP00000343619,9606.ENSP00000348931,9606.ENSP00000350369,9606.ENSP00000355870,9606.ENSP00000383909,9606.ENSP00000388940,9606.ENSP00000453095,9606.ENSP00000478887,…	DMRT3,NEUROG3,SOX4,CREBBP,ASCL1,GFI1,DMRTA1,BBX,POU3F2,SMAD3,POU1F1,HOXA9,FABP7,MAFG,HLX,DMRTA2,TCF12,MEF2A,MYC,PAX6
	GO:0048663	Neuron fate commitment	5	68	1.7	1.62	2.69e-05	9606.ENSP00000190165,9606.ENSP00000266744,9606.ENSP00000329170,9606.ENSP00000383909,9606.ENSP00000492024	DMRT3,ASCL1,POU3F2,DMRTA2,PAX6
	GO:0001708	Cell fate specification	5	85	1.6	1.45	7.13e-05	9606.ENSP00000190165,9606.ENSP00000266744,9606.ENSP00000329170,9606.ENSP00000383909,9606.ENSP00000492024	DMRT3,ASCL1,POU3F2,DMRTA2,PAX6
	GO:0048665	Neuron fate specification	4	31	1.94	1.59	7.13e-05	9606.ENSP00000190165,9606.ENSP00000266744,9606.ENSP00000329170,9606.ENSP00000383909	DMRT3,ASCL1,POU3F2,DMRTA2
	GO:0048856	Anatomical structure development	21	5117	0.45	0.46	8.21e-05	9606.ENSP00000190165,9606.ENSP00000242462,9606.ENSP00000244745,9606.ENSP00000262367,9606.ENSP00000266744,9606.ENSP00000294702,9606.ENSP00000319651,9606.ENSP00000319974,9606.ENSP00000329170,9606.ENSP00000332973,9606.ENSP00000342931,9606.ENSP00000343619,9606.ENSP00000348931,9606.ENSP00000350369,9606.ENSP00000354855,9606.ENSP00000355870,9606.ENSP00000383909,9606.ENSP00000388940,9606.ENSP00000453095,…	DMRT3,NEUROG3,SOX4,CREBBP,ASCL1,GFI1,DMRTA1,BBX,POU3F2,SMAD3,POU1F1,HOXA9,FABP7,MAFG,NFE2L1,HLX,DMRTA2,TCF12,MEF2A,MYC,PAX6
	GO:0048513	Animal organ development	17	3246	0.55	0.54	0.00012	9606.ENSP00000190165,9606.ENSP00000242462,9606.ENSP00000244745,9606.ENSP00000266744,9606.ENSP00000294702,9606.ENSP00000319651,9606.ENSP00000319974,9606.ENSP00000329170,9606.ENSP00000332973,9606.ENSP00000342931,9606.ENSP00000343619,9606.ENSP00000355870,9606.ENSP00000383909,9606.ENSP00000388940,9606.ENSP00000453095,9606.ENSP00000478887,9606.ENSP00000492024	DMRT3,NEUROG3,SOX4,ASCL1,GFI1,DMRTA1,BBX,POU3F2,SMAD3,POU1F1,HOXA9,HLX,DMRTA2,TCF12,MEF2A,MYC,PAX6
	GO:0021510	Spinal cord development	5	99	1.54	1.33	0.00014	9606.ENSP00000190165,9606.ENSP00000242462,9606.ENSP00000244745,9606.ENSP00000266744,9606.ENSP00000492024	DMRT3,NEUROG3,SOX4,ASCL1,PAX6
	GO:0048519	Negative regulation of biological process	21	5313	0.43	0.44	0.00015	9606.ENSP00000242462,9606.ENSP00000244745,9606.ENSP00000262367,9606.ENSP00000266744,9606.ENSP00000294702,9606.ENSP00000327959,9606.ENSP00000329170,9606.ENSP00000332973,9606.ENSP00000342931,9606.ENSP00000343619,9606.ENSP00000348931,9606.ENSP00000350369,9606.ENSP00000353401,9606.ENSP00000354855,9606.ENSP00000355870,9606.ENSP00000387462,9606.ENSP00000422496,9606.ENSP00000453095,9606.ENSP00000478887,…	NEUROG3,SOX4,CREBBP,ASCL1,GFI1,TGIF1,POU3F2,SMAD3,POU1F1,HOXA9,FABP7,MAFG,CUX1,NFE2L1,HLX,ZBTB10,TTC39B,MEF2A,MYC,PAX6,CTCF
	GO:0050793	Regulation of developmental process	15	2492	0.61	0.58	0.00015	9606.ENSP00000190165,9606.ENSP00000242462,9606.ENSP00000244745,9606.ENSP00000266744,9606.ENSP00000329170,9606.ENSP00000332973,9606.ENSP00000343619,9606.ENSP00000350369,9606.ENSP00000353401,9606.ENSP00000354855,9606.ENSP00000355870,9606.ENSP00000383909,9606.ENSP00000388940,9606.ENSP00000478887,9606.ENSP00000492024	DMRT3,NEUROG3,SOX4,ASCL1,POU3F2,SMAD3,HOXA9,MAFG,CUX1,NFE2L1,HLX,DMRTA2,TCF12,MYC,PAX6
	GO:0048731	System development	18	3867	0.5	0.48	0.00022	9606.ENSP00000190165,9606.ENSP00000242462,9606.ENSP00000244745,9606.ENSP00000266744,9606.ENSP00000294702,9606.ENSP00000319651,9606.ENSP00000319974,9606.ENSP00000329170,9606.ENSP00000332973,9606.ENSP00000342931,9606.ENSP00000343619,9606.ENSP00000348931,9606.ENSP00000355870,9606.ENSP00000383909,9606.ENSP00000388940,9606.ENSP00000453095,9606.ENSP00000478887,9606.ENSP00000492024	DMRT3,NEUROG3,SOX4,ASCL1,GFI1,DMRTA1,BBX,POU3F2,SMAD3,POU1F1,HOXA9,FABP7,HLX,DMRTA2,TCF12,MEF2A,MYC,PAX6
	GO:0021517	Ventral spinal cord development	4	46	1.77	1.34	0.00026	9606.ENSP00000190165,9606.ENSP00000244745,9606.ENSP00000266744,9606.ENSP00000492024	DMRT3,SOX4,ASCL1,PAX6
	GO:0051094	Positive regulation of developmental process	11	1332	0.75	0.66	0.00046	9606.ENSP00000242462,9606.ENSP00000244745,9606.ENSP00000266744,9606.ENSP00000329170,9606.ENSP00000332973,9606.ENSP00000353401,9606.ENSP00000355870,9606.ENSP00000383909,9606.ENSP00000388940,9606.ENSP00000478887,9606.ENSP00000492024	NEUROG3,SOX4,ASCL1,POU3F2,SMAD3,CUX1,HLX,DMRTA2,TCF12,MYC,PAX6
	GO:0042127	Regulation of cell population proliferation	12	1669	0.69	0.61	0.00055	9606.ENSP00000244745,9606.ENSP00000266744,9606.ENSP00000329170,9606.ENSP00000332973,9606.ENSP00000342931,9606.ENSP00000348931,9606.ENSP00000350369,9606.ENSP00000355870,9606.ENSP00000383909,9606.ENSP00000478887,9606.ENSP00000492024,9606.ENSP00000494538	SOX4,ASCL1,POU3F2,SMAD3,POU1F1,FABP7,MAFG,HLX,DMRTA2,MYC,PAX6,CTCF
	GO:0048732	Gland development	7	419	1.05	0.87	0.00063	9606.ENSP00000266744,9606.ENSP00000329170,9606.ENSP00000332973,9606.ENSP00000342931,9606.ENSP00000343619,9606.ENSP00000355870,9606.ENSP00000492024	ASCL1,POU3F2,SMAD3,POU1F1,HOXA9,HLX,PAX6
	GO:2000026	Regulation of multicellular organismal development	11	1389	0.73	0.63	0.00066	9606.ENSP00000244745,9606.ENSP00000266744,9606.ENSP00000332973,9606.ENSP00000343619,9606.ENSP00000350369,9606.ENSP00000353401,9606.ENSP00000354855,9606.ENSP00000355870,9606.ENSP00000383909,9606.ENSP00000478887,9606.ENSP00000492024	SOX4,ASCL1,SMAD3,HOXA9,MAFG,CUX1,NFE2L1,HLX,DMRTA2,MYC,PAX6
	GO:0048523	Negative regulation of cellular process	19	4736	0.44	0.42	0.00075	9606.ENSP00000242462,9606.ENSP00000244745,9606.ENSP00000262367,9606.ENSP00000266744,9606.ENSP00000294702,9606.ENSP00000327959,9606.ENSP00000332973,9606.ENSP00000342931,9606.ENSP00000343619,9606.ENSP00000348931,9606.ENSP00000350369,9606.ENSP00000353401,9606.ENSP00000354855,9606.ENSP00000355870,9606.ENSP00000387462,9606.ENSP00000453095,9606.ENSP00000478887,9606.ENSP00000492024,9606.ENSP00000494538	NEUROG3,SOX4,CREBBP,ASCL1,GFI1,TGIF1,SMAD3,POU1F1,HOXA9,FABP7,MAFG,CUX1,NFE2L1,HLX,ZBTB10,MEF2A,MYC,PAX6,CTCF
	GO:0045597	Positive regulation of cell differentiation	9	876	0.84	0.7	0.00086	9606.ENSP00000242462,9606.ENSP00000244745,9606.ENSP00000266744,9606.ENSP00000332973,9606.ENSP00000353401,9606.ENSP00000355870,9606.ENSP00000383909,9606.ENSP00000388940,9606.ENSP00000492024	NEUROG3,SOX4,ASCL1,SMAD3,CUX1,HLX,DMRTA2,TCF12,PAX6
	GO:0050789	Regulation of biological process	28	11655	0.21	0.28	0.0014	9606.ENSP00000190165,9606.ENSP00000222584,9606.ENSP00000242462,9606.ENSP00000244745,9606.ENSP00000262367,9606.ENSP00000266744,9606.ENSP00000294702,9606.ENSP00000319651,9606.ENSP00000319974,9606.ENSP00000327959,9606.ENSP00000329170,9606.ENSP00000332973,9606.ENSP00000342931,9606.ENSP00000343619,9606.ENSP00000348931,9606.ENSP00000350369,9606.ENSP00000353401,9606.ENSP00000354855,9606.ENSP00000355870,…	DMRT3,SP4,NEUROG3,SOX4,CREBBP,ASCL1,GFI1,DMRTA1,BBX,TGIF1,POU3F2,SMAD3,POU1F1,HOXA9,FABP7,MAFG,CUX1,NFE2L1,HLX,MPP1,DMRTA2,ZBTB10,TCF12,TTC39B,MEF2A,MYC,PAX6,CTCF
	GO:0003002	Regionalization	6	341	1.08	0.77	0.0025	9606.ENSP00000190165,9606.ENSP00000266744,9606.ENSP00000332973,9606.ENSP00000343619,9606.ENSP00000383909,9606.ENSP00000492024	DMRT3,ASCL1,SMAD3,HOXA9,DMRTA2,PAX6
	GO:0050794	Regulation of cellular process	27	11025	0.22	0.27	0.0035	9606.ENSP00000190165,9606.ENSP00000222584,9606.ENSP00000242462,9606.ENSP00000244745,9606.ENSP00000262367,9606.ENSP00000266744,9606.ENSP00000294702,9606.ENSP00000319651,9606.ENSP00000319974,9606.ENSP00000327959,9606.ENSP00000329170,9606.ENSP00000332973,9606.ENSP00000342931,9606.ENSP00000343619,9606.ENSP00000348931,9606.ENSP00000350369,9606.ENSP00000353401,9606.ENSP00000354855,9606.ENSP00000355870,…	DMRT3,SP4,NEUROG3,SOX4,CREBBP,ASCL1,GFI1,DMRTA1,BBX,TGIF1,POU3F2,SMAD3,POU1F1,HOXA9,FABP7,MAFG,CUX1,NFE2L1,HLX,MPP1,DMRTA2,ZBTB10,TCF12,MEF2A,MYC,PAX6,CTCF
	GO:0061351	Neural precursor cell proliferation	4	98	1.44	0.87	0.0036	9606.ENSP00000266744,9606.ENSP00000329170,9606.ENSP00000383909,9606.ENSP00000492024	ASCL1,POU3F2,DMRTA2,PAX6
	GO:0060563	Neuroepithelial cell differentiation	3	31	1.82	0.93	0.0041	9606.ENSP00000244745,9606.ENSP00000266744,9606.ENSP00000329170	SOX4,ASCL1,POU3F2
	GO:0002065	Columnar/cuboidal epithelial cell differentiation	4	105	1.41	0.84	0.0045	9606.ENSP00000244745,9606.ENSP00000266744,9606.ENSP00000329170,9606.ENSP00000492024	SOX4,ASCL1,POU3F2,PAX6
	GO:0030900	Forebrain development	6	391	1.02	0.68	0.0049	9606.ENSP00000242462,9606.ENSP00000266744,9606.ENSP00000329170,9606.ENSP00000342931,9606.ENSP00000383909,9606.ENSP00000492024	NEUROG3,ASCL1,POU3F2,POU1F1,DMRTA2,PAX6
	GO:0007399	Nervous system development	12	2188	0.57	0.43	0.0069	9606.ENSP00000190165,9606.ENSP00000242462,9606.ENSP00000244745,9606.ENSP00000266744,9606.ENSP00000329170,9606.ENSP00000342931,9606.ENSP00000348931,9606.ENSP00000355870,9606.ENSP00000383909,9606.ENSP00000388940,9606.ENSP00000453095,9606.ENSP00000492024	DMRT3,NEUROG3,SOX4,ASCL1,POU3F2,POU1F1,FABP7,HLX,DMRTA2,TCF12,MEF2A,PAX6
	GO:0021778	Oligodendrocyte cell fate specification	2	4	2.53	0.88	0.0071	9606.ENSP00000266744,9606.ENSP00000492024	ASCL1,PAX6
	GO:0021987	Cerebral cortex development	4	122	1.35	0.75	0.0073	9606.ENSP00000266744,9606.ENSP00000329170,9606.ENSP00000383909,9606.ENSP00000492024	ASCL1,POU3F2,DMRTA2,PAX6
	GO:0031018	Endocrine pancreas development	3	41	1.7	0.82	0.0076	9606.ENSP00000242462,9606.ENSP00000244745,9606.ENSP00000492024	NEUROG3,SOX4,PAX6
	GO:0048522	Positive regulation of cellular process	19	5584	0.36	0.33	0.0076	9606.ENSP00000242462,9606.ENSP00000244745,9606.ENSP00000262367,9606.ENSP00000266744,9606.ENSP00000294702,9606.ENSP00000329170,9606.ENSP00000332973,9606.ENSP00000342931,9606.ENSP00000343619,9606.ENSP00000350369,9606.ENSP00000353401,9606.ENSP00000354855,9606.ENSP00000355870,9606.ENSP00000383909,9606.ENSP00000388940,9606.ENSP00000453095,9606.ENSP00000478887,9606.ENSP00000492024,9606.ENSP00000494538	NEUROG3,SOX4,CREBBP,ASCL1,GFI1,POU3F2,SMAD3,POU1F1,HOXA9,MAFG,CUX1,NFE2L1,HLX,DMRTA2,TCF12,MEF2A,MYC,PAX6,CTCF
	GO:0051240	Positive regulation of multicellular organismal process	10	1505	0.65	0.47	0.0076	9606.ENSP00000244745,9606.ENSP00000266744,9606.ENSP00000329170,9606.ENSP00000332973,9606.ENSP00000353401,9606.ENSP00000355870,9606.ENSP00000383909,9606.ENSP00000453095,9606.ENSP00000478887,9606.ENSP00000492024	SOX4,ASCL1,POU3F2,SMAD3,CUX1,HLX,DMRTA2,MEF2A,MYC,PAX6
	GO:0021983	Pituitary gland development	3	43	1.68	0.8	0.0085	9606.ENSP00000329170,9606.ENSP00000342931,9606.ENSP00000492024	POU3F2,POU1F1,PAX6
	GO:0048483	Autonomic nervous system development	3	48	1.63	0.75	0.0111	9606.ENSP00000244745,9606.ENSP00000266744,9606.ENSP00000355870	SOX4,ASCL1,HLX
	GO:0021902	Commitment of neuronal cell to specific neuron type in forebrain	2	6	2.35	0.8	0.0112	9606.ENSP00000266744,9606.ENSP00000492024	ASCL1,PAX6
	GO:0051239	Regulation of multicellular organismal process	13	2749	0.51	0.38	0.0112	9606.ENSP00000244745,9606.ENSP00000266744,9606.ENSP00000329170,9606.ENSP00000332973,9606.ENSP00000343619,9606.ENSP00000350369,9606.ENSP00000353401,9606.ENSP00000354855,9606.ENSP00000355870,9606.ENSP00000383909,9606.ENSP00000453095,9606.ENSP00000478887,9606.ENSP00000492024	SOX4,ASCL1,POU3F2,SMAD3,HOXA9,MAFG,CUX1,NFE2L1,HLX,DMRTA2,MEF2A,MYC,PAX6
	GO:0060290	Transdifferentiation	2	6	2.35	0.8	0.0112	9606.ENSP00000242462,9606.ENSP00000332973	NEUROG3,SMAD3
	GO:0007405	Neuroblast proliferation	3	50	1.61	0.74	0.0119	9606.ENSP00000266744,9606.ENSP00000383909,9606.ENSP00000492024	ASCL1,DMRTA2,PAX6
	GO:0008283	Cell population proliferation	7	712	0.82	0.52	0.0119	9606.ENSP00000244745,9606.ENSP00000266744,9606.ENSP00000329170,9606.ENSP00000348931,9606.ENSP00000355870,9606.ENSP00000383909,9606.ENSP00000492024	SOX4,ASCL1,POU3F2,FABP7,HLX,DMRTA2,PAX6
	GO:0008285	Negative regulation of cell population proliferation	7	713	0.82	0.52	0.0119	9606.ENSP00000244745,9606.ENSP00000332973,9606.ENSP00000342931,9606.ENSP00000348931,9606.ENSP00000478887,9606.ENSP00000492024,9606.ENSP00000494538	SOX4,SMAD3,POU1F1,FABP7,MYC,PAX6,CTCF
	GO:0021515	Cell differentiation in spinal cord	3	50	1.61	0.74	0.0119	9606.ENSP00000190165,9606.ENSP00000244745,9606.ENSP00000266744	DMRT3,SOX4,ASCL1
	GO:0030856	Regulation of epithelial cell differentiation	4	149	1.26	0.66	0.0127	9606.ENSP00000266744,9606.ENSP00000350369,9606.ENSP00000354855,9606.ENSP00000492024	ASCL1,MAFG,NFE2L1,PAX6
	GO:0021796	Cerebral cortex regionalization	2	7	2.29	0.77	0.0132	9606.ENSP00000383909,9606.ENSP00000492024	DMRTA2,PAX6
	GO:2000179	Positive regulation of neural precursor cell proliferation	3	54	1.58	0.71	0.0137	9606.ENSP00000266744,9606.ENSP00000383909,9606.ENSP00000492024	ASCL1,DMRTA2,PAX6
	GO:0007417	Central nervous system development	8	1035	0.72	0.46	0.0159	9606.ENSP00000190165,9606.ENSP00000242462,9606.ENSP00000244745,9606.ENSP00000266744,9606.ENSP00000329170,9606.ENSP00000342931,9606.ENSP00000383909,9606.ENSP00000492024	DMRT3,NEUROG3,SOX4,ASCL1,POU3F2,POU1F1,DMRTA2,PAX6
	GO:0009888	Tissue development	10	1723	0.6	0.4	0.0185	9606.ENSP00000242462,9606.ENSP00000244745,9606.ENSP00000266744,9606.ENSP00000329170,9606.ENSP00000332973,9606.ENSP00000355870,9606.ENSP00000383909,9606.ENSP00000453095,9606.ENSP00000478887,9606.ENSP00000492024	NEUROG3,SOX4,ASCL1,POU3F2,SMAD3,HLX,DMRTA2,MEF2A,MYC,PAX6
	GO:0030182	Neuron differentiation	8	1062	0.71	0.44	0.0185	9606.ENSP00000190165,9606.ENSP00000242462,9606.ENSP00000244745,9606.ENSP00000266744,9606.ENSP00000329170,9606.ENSP00000383909,9606.ENSP00000453095,9606.ENSP00000492024	DMRT3,NEUROG3,SOX4,ASCL1,POU3F2,DMRTA2,MEF2A,PAX6
	GO:0021953	Central nervous system neuron differentiation	4	175	1.19	0.58	0.0211	9606.ENSP00000190165,9606.ENSP00000244745,9606.ENSP00000266744,9606.ENSP00000492024	DMRT3,SOX4,ASCL1,PAX6
	GO:0003357	Noradrenergic neuron differentiation	2	11	2.09	0.65	0.0255	9606.ENSP00000244745,9606.ENSP00000266744	SOX4,ASCL1
	GO:0048505	Regulation of timing of cell differentiation	2	11	2.09	0.65	0.0255	9606.ENSP00000266744,9606.ENSP00000492024	ASCL1,PAX6
	GO:0060579	Ventral spinal cord interneuron fate commitment	2	11	2.09	0.65	0.0255	9606.ENSP00000190165,9606.ENSP00000266744	DMRT3,ASCL1
	GO:0010001	Glial cell differentiation	4	188	1.16	0.55	0.0260	9606.ENSP00000244745,9606.ENSP00000266744,9606.ENSP00000329170,9606.ENSP00000492024	SOX4,ASCL1,POU3F2,PAX6
	GO:0010628	Positive regulation of gene expression	8	1146	0.68	0.4	0.0278	9606.ENSP00000244745,9606.ENSP00000332973,9606.ENSP00000350369,9606.ENSP00000388940,9606.ENSP00000453095,9606.ENSP00000478887,9606.ENSP00000492024,9606.ENSP00000494538	SOX4,SMAD3,MAFG,TCF12,MEF2A,MYC,PAX6,CTCF
	GO:0045664	Regulation of neuron differentiation	4	194	1.15	0.54	0.0278	9606.ENSP00000242462,9606.ENSP00000266744,9606.ENSP00000388940,9606.ENSP00000492024	NEUROG3,ASCL1,TCF12,PAX6
	GO:0048598	Embryonic morphogenesis	6	590	0.84	0.46	0.0278	9606.ENSP00000244745,9606.ENSP00000262367,9606.ENSP00000332973,9606.ENSP00000343619,9606.ENSP00000355870,9606.ENSP00000492024	SOX4,CREBBP,SMAD3,HOXA9,HLX,PAX6
	GO:0030855	Epithelial cell differentiation	6	617	0.82	0.43	0.0337	9606.ENSP00000242462,9606.ENSP00000244745,9606.ENSP00000266744,9606.ENSP00000329170,9606.ENSP00000332973,9606.ENSP00000492024	NEUROG3,SOX4,ASCL1,POU3F2,SMAD3,PAX6
	GO:0009953	Dorsal/ventral pattern formation	3	83	1.39	0.54	0.0364	9606.ENSP00000190165,9606.ENSP00000266744,9606.ENSP00000492024	DMRT3,ASCL1,PAX6
	GO:0007422	Peripheral nervous system development	3	84	1.38	0.54	0.0373	9606.ENSP00000242462,9606.ENSP00000266744,9606.ENSP00000329170	NEUROG3,ASCL1,POU3F2
	GO:0061101	Neuroendocrine cell differentiation	2	16	1.93	0.56	0.0418	9606.ENSP00000266744,9606.ENSP00000329170	ASCL1,POU3F2
	GO:0050769	Positive regulation of neurogenesis	4	227	1.08	0.46	0.0452	9606.ENSP00000266744,9606.ENSP00000353401,9606.ENSP00000383909,9606.ENSP00000492024	ASCL1,CUX1,DMRTA2,PAX6
	GO:0045666	Positive regulation of neuron differentiation	3	91	1.35	0.5	0.0454	9606.ENSP00000242462,9606.ENSP00000266744,9606.ENSP00000388940	NEUROG3,ASCL1,TCF12
	GO:0008284	Positive regulation of cell population proliferation	7	945	0.7	0.37	0.0466	9606.ENSP00000244745,9606.ENSP00000266744,9606.ENSP00000329170,9606.ENSP00000355870,9606.ENSP00000383909,9606.ENSP00000478887,9606.ENSP00000492024	SOX4,ASCL1,POU3F2,HLX,DMRTA2,MYC,PAX6
GO cellular component complete	GO:0000981	DNA-binding transcription factor activity, RNA polymerase II-specific	24	1368	1.08	2.0	7.99e-20	9606.ENSP00000190165,9606.ENSP00000222584,9606.ENSP00000242462,9606.ENSP00000244745,9606.ENSP00000266744,9606.ENSP00000294702,9606.ENSP00000319651,9606.ENSP00000319974,9606.ENSP00000327959,9606.ENSP00000329170,9606.ENSP00000332973,9606.ENSP00000342931,9606.ENSP00000343619,9606.ENSP00000350369,9606.ENSP00000353401,9606.ENSP00000354855,9606.ENSP00000355870,9606.ENSP00000383909,9606.ENSP00000387462,…	DMRT3,SP4,NEUROG3,SOX4,ASCL1,GFI1,DMRTA1,BBX,TGIF1,POU3F2,SMAD3,POU1F1,HOXA9,MAFG,CUX1,NFE2L1,HLX,DMRTA2,ZBTB10,TCF12,MEF2A,MYC,PAX6,CTCF
	GO:0140110	Transcription regulator activity	25	1931	0.94	1.55	1.85e-18	9606.ENSP00000190165,9606.ENSP00000222584,9606.ENSP00000242462,9606.ENSP00000244745,9606.ENSP00000262367,9606.ENSP00000266744,9606.ENSP00000294702,9606.ENSP00000319651,9606.ENSP00000319974,9606.ENSP00000327959,9606.ENSP00000329170,9606.ENSP00000332973,9606.ENSP00000342931,9606.ENSP00000343619,9606.ENSP00000350369,9606.ENSP00000353401,9606.ENSP00000354855,9606.ENSP00000355870,9606.ENSP00000383909,…	DMRT3,SP4,NEUROG3,SOX4,CREBBP,ASCL1,GFI1,DMRTA1,BBX,TGIF1,POU3F2,SMAD3,POU1F1,HOXA9,MAFG,CUX1,NFE2L1,HLX,DMRTA2,ZBTB10,TCF12,MEF2A,MYC,PAX6,CTCF
	GO:0000977	RNA polymerase II transcription regulatory region sequence-specific DNA binding	23	1409	1.04	1.86	2.01e-18	9606.ENSP00000190165,9606.ENSP00000222584,9606.ENSP00000242462,9606.ENSP00000244745,9606.ENSP00000266744,9606.ENSP00000294702,9606.ENSP00000319651,9606.ENSP00000319974,9606.ENSP00000327959,9606.ENSP00000329170,9606.ENSP00000332973,9606.ENSP00000342931,9606.ENSP00000343619,9606.ENSP00000350369,9606.ENSP00000353401,9606.ENSP00000354855,9606.ENSP00000383909,9606.ENSP00000387462,9606.ENSP00000388940,…	DMRT3,SP4,NEUROG3,SOX4,ASCL1,GFI1,DMRTA1,BBX,TGIF1,POU3F2,SMAD3,POU1F1,HOXA9,MAFG,CUX1,NFE2L1,DMRTA2,ZBTB10,TCF12,MEF2A,MYC,PAX6,CTCF
	GO:0043565	Sequence-specific DNA binding	24	1666	0.99	1.69	2.01e-18	9606.ENSP00000190165,9606.ENSP00000222584,9606.ENSP00000242462,9606.ENSP00000244745,9606.ENSP00000266744,9606.ENSP00000294702,9606.ENSP00000319651,9606.ENSP00000319974,9606.ENSP00000327959,9606.ENSP00000329170,9606.ENSP00000332973,9606.ENSP00000342931,9606.ENSP00000343619,9606.ENSP00000350369,9606.ENSP00000353401,9606.ENSP00000354855,9606.ENSP00000355870,9606.ENSP00000383909,9606.ENSP00000387462,…	DMRT3,SP4,NEUROG3,SOX4,ASCL1,GFI1,DMRTA1,BBX,TGIF1,POU3F2,SMAD3,POU1F1,HOXA9,MAFG,CUX1,NFE2L1,HLX,DMRTA2,ZBTB10,TCF12,MEF2A,MYC,PAX6,CTCF
	GO:0003677	DNA binding	25	2498	0.83	1.23	2.94e-16	9606.ENSP00000190165,9606.ENSP00000222584,9606.ENSP00000242462,9606.ENSP00000244745,9606.ENSP00000262367,9606.ENSP00000266744,9606.ENSP00000294702,9606.ENSP00000319651,9606.ENSP00000319974,9606.ENSP00000327959,9606.ENSP00000329170,9606.ENSP00000332973,9606.ENSP00000342931,9606.ENSP00000343619,9606.ENSP00000350369,9606.ENSP00000353401,9606.ENSP00000354855,9606.ENSP00000355870,9606.ENSP00000383909,…	DMRT3,SP4,NEUROG3,SOX4,CREBBP,ASCL1,GFI1,DMRTA1,BBX,TGIF1,POU3F2,SMAD3,POU1F1,HOXA9,MAFG,CUX1,NFE2L1,HLX,DMRTA2,ZBTB10,TCF12,MEF2A,MYC,PAX6,CTCF
	GO:0000978	RNA polymerase II cis-regulatory region sequence-specific DNA binding	20	1196	1.06	1.8	1.42e-15	9606.ENSP00000190165,9606.ENSP00000222584,9606.ENSP00000242462,9606.ENSP00000244745,9606.ENSP00000266744,9606.ENSP00000294702,9606.ENSP00000319651,9606.ENSP00000327959,9606.ENSP00000329170,9606.ENSP00000332973,9606.ENSP00000342931,9606.ENSP00000343619,9606.ENSP00000350369,9606.ENSP00000354855,9606.ENSP00000383909,9606.ENSP00000388940,9606.ENSP00000453095,9606.ENSP00000478887,9606.ENSP00000492024,…	DMRT3,SP4,NEUROG3,SOX4,ASCL1,GFI1,DMRTA1,TGIF1,POU3F2,SMAD3,POU1F1,HOXA9,MAFG,NFE2L1,DMRTA2,TCF12,MEF2A,MYC,PAX6,CTCF
	GO:0001228	DNA-binding transcription activator activity, RNA polymerase II-specific	12	458	1.25	1.98	3.68e-10	9606.ENSP00000242462,9606.ENSP00000244745,9606.ENSP00000329170,9606.ENSP00000332973,9606.ENSP00000342931,9606.ENSP00000343619,9606.ENSP00000350369,9606.ENSP00000354855,9606.ENSP00000388940,9606.ENSP00000453095,9606.ENSP00000478887,9606.ENSP00000492024	NEUROG3,SOX4,POU3F2,SMAD3,POU1F1,HOXA9,MAFG,NFE2L1,TCF12,MEF2A,MYC,PAX6
	GO:0001217	DNA-binding transcription repressor activity	10	333	1.31	1.92	1.02e-08	9606.ENSP00000242462,9606.ENSP00000266744,9606.ENSP00000294702,9606.ENSP00000327959,9606.ENSP00000332973,9606.ENSP00000354855,9606.ENSP00000387462,9606.ENSP00000478887,9606.ENSP00000492024,9606.ENSP00000494538	NEUROG3,ASCL1,GFI1,TGIF1,SMAD3,NFE2L1,ZBTB10,MYC,PAX6,CTCF
	GO:0001227	DNA-binding transcription repressor activity, RNA polymerase II-specific	9	329	1.27	1.66	2.32e-07	9606.ENSP00000242462,9606.ENSP00000266744,9606.ENSP00000294702,9606.ENSP00000327959,9606.ENSP00000354855,9606.ENSP00000387462,9606.ENSP00000478887,9606.ENSP00000492024,9606.ENSP00000494538	NEUROG3,ASCL1,GFI1,TGIF1,NFE2L1,ZBTB10,MYC,PAX6,CTCF
	GO:0008134	Transcription factor binding	9	587	1.02	1.04	2.84e-05	9606.ENSP00000262367,9606.ENSP00000266744,9606.ENSP00000332973,9606.ENSP00000342931,9606.ENSP00000388940,9606.ENSP00000453095,9606.ENSP00000478887,9606.ENSP00000492024,9606.ENSP00000494538	CREBBP,ASCL1,SMAD3,POU1F1,TCF12,MEF2A,MYC,PAX6,CTCF
	GO:0043425	bHLH transcription factor binding	4	31	1.94	1.66	4.49e-05	9606.ENSP00000262367,9606.ENSP00000266744,9606.ENSP00000332973,9606.ENSP00000388940	CREBBP,ASCL1,SMAD3,TCF12
	GO:0031490	Chromatin DNA binding	5	102	1.52	1.36	0.00010	9606.ENSP00000242462,9606.ENSP00000262367,9606.ENSP00000332973,9606.ENSP00000492024,9606.ENSP00000494538	NEUROG3,CREBBP,SMAD3,PAX6,CTCF
	GO:0001221	Transcription coregulator binding	5	114	1.47	1.27	0.00017	9606.ENSP00000262367,9606.ENSP00000332973,9606.ENSP00000478887,9606.ENSP00000492024,9606.ENSP00000494538	CREBBP,SMAD3,MYC,PAX6,CTCF
	GO:0140297	DNA-binding transcription factor binding	7	484	0.99	0.79	0.0011	9606.ENSP00000262367,9606.ENSP00000266744,9606.ENSP00000332973,9606.ENSP00000342931,9606.ENSP00000388940,9606.ENSP00000453095,9606.ENSP00000478887	CREBBP,ASCL1,SMAD3,POU1F1,TCF12,MEF2A,MYC
	GO:0046332	SMAD binding	4	78	1.54	1.05	0.0012	9606.ENSP00000332973,9606.ENSP00000388940,9606.ENSP00000453095,9606.ENSP00000492024	SMAD3,TCF12,MEF2A,PAX6
	GO:0003682	Chromatin binding	7	584	0.91	0.65	0.0035	9606.ENSP00000242462,9606.ENSP00000262367,9606.ENSP00000266744,9606.ENSP00000332973,9606.ENSP00000453095,9606.ENSP00000492024,9606.ENSP00000494538	NEUROG3,CREBBP,ASCL1,SMAD3,MEF2A,PAX6,CTCF
	GO:0070888	E-box binding	3	46	1.65	0.78	0.0092	9606.ENSP00000266744,9606.ENSP00000388940,9606.ENSP00000478887	ASCL1,TCF12,MYC
	GO:0046983	Protein dimerization activity	8	1094	0.7	0.42	0.0244	9606.ENSP00000242462,9606.ENSP00000266744,9606.ENSP00000332973,9606.ENSP00000350369,9606.ENSP00000354855,9606.ENSP00000388940,9606.ENSP00000453095,9606.ENSP00000478887	NEUROG3,ASCL1,SMAD3,MAFG,NFE2L1,TCF12,MEF2A,MYC
	GO:0070410	co-SMAD binding	2	11	2.09	0.63	0.0274	9606.ENSP00000332973,9606.ENSP00000492024	SMAD3,PAX6
	GO:0071837	HMG box domain binding	2	14	1.99	0.56	0.0406	9606.ENSP00000388940,9606.ENSP00000492024	TCF12,PAX6
GO cellular component complete	GO:0000785	Chromatin	21	1285	1.05	1.78	7.82e-16	9606.ENSP00000190165,9606.ENSP00000222584,9606.ENSP00000242462,9606.ENSP00000244745,9606.ENSP00000262367,9606.ENSP00000266744,9606.ENSP00000319651,9606.ENSP00000319974,9606.ENSP00000327959,9606.ENSP00000329170,9606.ENSP00000332973,9606.ENSP00000342931,9606.ENSP00000343619,9606.ENSP00000353401,9606.ENSP00000354855,9606.ENSP00000355870,9606.ENSP00000383909,9606.ENSP00000388940,9606.ENSP00000453095,…	DMRT3,SP4,NEUROG3,SOX4,CREBBP,ASCL1,DMRTA1,BBX,TGIF1,POU3F2,SMAD3,POU1F1,HOXA9,CUX1,NFE2L1,HLX,DMRTA2,TCF12,MEF2A,MYC,PAX6
	GO:0005694	Chromosome	23	1850	0.93	1.45	7.82e-16	9606.ENSP00000190165,9606.ENSP00000222584,9606.ENSP00000242462,9606.ENSP00000244745,9606.ENSP00000262367,9606.ENSP00000266744,9606.ENSP00000319651,9606.ENSP00000319974,9606.ENSP00000327959,9606.ENSP00000329170,9606.ENSP00000332973,9606.ENSP00000342931,9606.ENSP00000343619,9606.ENSP00000353401,9606.ENSP00000354855,9606.ENSP00000355870,9606.ENSP00000383909,9606.ENSP00000387462,9606.ENSP00000388940,…	DMRT3,SP4,NEUROG3,SOX4,CREBBP,ASCL1,DMRTA1,BBX,TGIF1,POU3F2,SMAD3,POU1F1,HOXA9,CUX1,NFE2L1,HLX,DMRTA2,ZBTB10,TCF12,MEF2A,MYC,PAX6,CTCF
	GO:0005667	Transcription regulator complex	12	517	1.2	1.77	2.86e-09	9606.ENSP00000244745,9606.ENSP00000262367,9606.ENSP00000266744,9606.ENSP00000294702,9606.ENSP00000329170,9606.ENSP00000332973,9606.ENSP00000343619,9606.ENSP00000350369,9606.ENSP00000354855,9606.ENSP00000388940,9606.ENSP00000453095,9606.ENSP00000478887	SOX4,CREBBP,ASCL1,GFI1,POU3F2,SMAD3,HOXA9,MAFG,NFE2L1,TCF12,MEF2A,MYC
	GO:0043232	Intracellular non-membrane-bounded organelle	24	5191	0.5	0.56	1.85e-07	9606.ENSP00000190165,9606.ENSP00000222584,9606.ENSP00000242462,9606.ENSP00000244745,9606.ENSP00000262367,9606.ENSP00000266744,9606.ENSP00000319651,9606.ENSP00000319974,9606.ENSP00000327959,9606.ENSP00000329170,9606.ENSP00000332973,9606.ENSP00000342931,9606.ENSP00000343619,9606.ENSP00000353401,9606.ENSP00000354855,9606.ENSP00000355870,9606.ENSP00000358547,9606.ENSP00000383909,9606.ENSP00000387462,…	DMRT3,SP4,NEUROG3,SOX4,CREBBP,ASCL1,DMRTA1,BBX,TGIF1,POU3F2,SMAD3,POU1F1,HOXA9,CUX1,NFE2L1,HLX,MPP1,DMRTA2,ZBTB10,TCF12,MEF2A,MYC,PAX6,CTCF
	GO:0005634	Nucleus	26	7672	0.36	0.42	7.02e-06	9606.ENSP00000190165,9606.ENSP00000222584,9606.ENSP00000242462,9606.ENSP00000244745,9606.ENSP00000262367,9606.ENSP00000266744,9606.ENSP00000294702,9606.ENSP00000319651,9606.ENSP00000319974,9606.ENSP00000327959,9606.ENSP00000329170,9606.ENSP00000332973,9606.ENSP00000342931,9606.ENSP00000343619,9606.ENSP00000348931,9606.ENSP00000350369,9606.ENSP00000353401,9606.ENSP00000354855,9606.ENSP00000355870,…	DMRT3,SP4,NEUROG3,SOX4,CREBBP,ASCL1,GFI1,DMRTA1,BBX,TGIF1,POU3F2,SMAD3,POU1F1,HOXA9,FABP7,MAFG,CUX1,NFE2L1,HLX,DMRTA2,ZBTB10,TCF12,MEF2A,MYC,PAX6,CTCF
	GO:0005654	Nucleoplasm	19	4169	0.49	0.49	9.86e-05	9606.ENSP00000222584,9606.ENSP00000244745,9606.ENSP00000262367,9606.ENSP00000294702,9606.ENSP00000319974,9606.ENSP00000327959,9606.ENSP00000329170,9606.ENSP00000332973,9606.ENSP00000342931,9606.ENSP00000343619,9606.ENSP00000350369,9606.ENSP00000353401,9606.ENSP00000354855,9606.ENSP00000387462,9606.ENSP00000388940,9606.ENSP00000453095,9606.ENSP00000478887,9606.ENSP00000492024,9606.ENSP00000494538	SP4,SOX4,CREBBP,GFI1,BBX,TGIF1,POU3F2,SMAD3,POU1F1,HOXA9,MAFG,CUX1,NFE2L1,ZBTB10,TCF12,MEF2A,MYC,PAX6,CTCF
	GO:0090575	RNA polymerase II transcription regulator complex	6	256	1.2	1.01	0.00043	9606.ENSP00000266744,9606.ENSP00000332973,9606.ENSP00000350369,9606.ENSP00000354855,9606.ENSP00000388940,9606.ENSP00000478887	ASCL1,SMAD3,MAFG,NFE2L1,TCF12,MYC
Reactome pathways	HSA-1266738	Developmental Biology	10	1108	0.79	0.56	0.0056	9606.ENSP00000242462,9606.ENSP00000262367,9606.ENSP00000294702,9606.ENSP00000329170,9606.ENSP00000332973,9606.ENSP00000388940,9606.ENSP00000453095,9606.ENSP00000478887,9606.ENSP00000492024,9606.ENSP00000494538	NEUROG3,CREBBP,GFI1,POU3F2,SMAD3,TCF12,MEF2A,MYC,PAX6,CTCF
	HSA-2173796	SMAD2/SMAD3:SMAD4 heterotrimer regulates transcription	3	36	1.75	0.61	0.0288	9606.ENSP00000327959,9606.ENSP00000332973,9606.ENSP00000478887	TGIF1,SMAD3,MYC
	HSA-186712	Regulation of beta-cell development	3	42	1.69	0.6	0.0296	9606.ENSP00000242462,9606.ENSP00000262367,9606.ENSP00000492024	NEUROG3,CREBBP,PAX6
	HSA-198725	Nuclear Events (kinase and transcription factor activation)	3	61	1.52	0.53	0.0426	9606.ENSP00000266744,9606.ENSP00000388940,9606.ENSP00000453095	ASCL1,TCF12,MEF2A
	HSA-9818028	NFE2L2 regulates pentose phosphate pathway genes	2	8	2.23	0.56	0.0426	9606.ENSP00000262367,9606.ENSP00000350369	CREBBP,MAFG
