# Supplementary material for: Genetic Variants Linked with the Concentration of Sex Hormone-Binding Globulin Correlate with Uterine Fibroid Risk
Source: Life (Basel). 2025 Jul 21;15(7):1150. doi: 10.3390/life15071150 (PMC12301028; doi:10.3390/life15071150)
Supplement: Supplementary file 1 [file life-15-01150-s001.zip › --Suppl table 11.xlsx]

## Sheet: Лист1
Supplementary Table 11. Gene set enrichment analysis of biological pathways correlated with 68 TFs, 18 regulatory proteins, and 15 proteins functionally related to the UF-associated rs3779195 [T/A] BAIAP2L1 and their proxy 20 SNPs
(STRING tools, https://string-db.org/).
Database	#Term ID	Term description	Observed gene count	Background gene count	Strength	Signal	False discovery rate	Matching proteins in your network (IDs)	Matching proteins in your network (labels)
GO biological process complete	GO:0006357	Regulation of transcription by RNA polymerase II	74	2586	0.81	2.13	3.53e-47	9606.ENSP00000201031,9606.ENSP00000219069,9606.ENSP00000219782,9606.ENSP00000226574,9606.ENSP00000233638,9606.ENSP00000239938,9606.ENSP00000242462,9606.ENSP00000244745,9606.ENSP00000245919,9606.ENSP00000249501,9606.ENSP00000252818,9606.ENSP00000253024,9606.ENSP00000254480,9606.ENSP00000256495,9606.ENSP00000257749,9606.ENSP00000262238,9606.ENSP00000262367,9606.ENSP00000263253,9606.ENSP00000263620,…	TFAP2C,ZNF263,MAZ,NFKB1,TLX2,EGR1,NEUROG3,SOX4,FOSB,HOXD10,JUND,TRIM28,SMARCC1,BHLHE40,BACH2,YY1,CREBBP,EP300,ARID3A,SRF,PATZ1,NCOR1,HOXA10,BATF,HOXB13,RAD21,CEBPB,BPTF,REST,HNF4A,DMRTA1,EBF1,FOXL1,POU3F2,SP1,POU6F1,MXI1,ASCL2,ZBTB16,NRF1,HOXA9,MAFK,ZBTB14,MAX,USF1,PRDM1,PAX2,LHX3,NCOA3,PAX4,NKX3-1,NR2F2,CHD2,GTF2F1,ZNF35,ZNF143,TCF4,BACH1,TCF12,CTCFL,RXRA,HDAC2,POU2F2,DBX1,HNF1A,MEF2A,CEBPG,MYC,…
	GO:0006355	Regulation of transcription, DNA-templated	76	3460	0.7	1.66	2.02e-41	9606.ENSP00000201031,9606.ENSP00000219069,9606.ENSP00000219782,9606.ENSP00000226574,9606.ENSP00000233638,9606.ENSP00000239938,9606.ENSP00000242462,9606.ENSP00000244745,9606.ENSP00000245919,9606.ENSP00000249501,9606.ENSP00000252818,9606.ENSP00000253024,9606.ENSP00000254480,9606.ENSP00000256495,9606.ENSP00000257749,9606.ENSP00000262238,9606.ENSP00000262367,9606.ENSP00000263253,9606.ENSP00000263620,…	TFAP2C,ZNF263,MAZ,NFKB1,TLX2,EGR1,NEUROG3,SOX4,FOSB,HOXD10,JUND,TRIM28,SMARCC1,BHLHE40,BACH2,YY1,CREBBP,EP300,ARID3A,SRF,BTAF1,PATZ1,NCOR1,HOXA10,BATF,HOXB13,RAD21,CEBPB,BPTF,REST,HNF4A,DMRTA1,EBF1,FOXL1,SERTAD2,POU3F2,SP1,POU6F1,MXI1,ASCL2,ZBTB16,NRF1,HOXA9,MAFK,ZBTB14,MAX,USF1,PRDM1,PAX2,LHX3,NCOA3,PAX4,NKX3-1,NR2F2,CHD2,GTF2F1,ZNF35,ZNF143,TCF4,BACH1,TCF12,CTCFL,RXRA,HDAC2,POU2F2,DBX1,HNF1A,ME…
	GO:0031326	Regulation of cellular biosynthetic process	78	4143	0.63	1.44	4.36e-39	9606.ENSP00000201031,9606.ENSP00000219069,9606.ENSP00000219782,9606.ENSP00000226574,9606.ENSP00000228606,9606.ENSP00000233638,9606.ENSP00000239938,9606.ENSP00000242462,9606.ENSP00000244745,9606.ENSP00000245919,9606.ENSP00000249501,9606.ENSP00000252818,9606.ENSP00000253024,9606.ENSP00000254480,9606.ENSP00000256495,9606.ENSP00000257749,9606.ENSP00000262238,9606.ENSP00000262367,9606.ENSP00000263253,…	TFAP2C,ZNF263,MAZ,NFKB1,CYP27B1,TLX2,EGR1,NEUROG3,SOX4,FOSB,HOXD10,JUND,TRIM28,SMARCC1,BHLHE40,BACH2,YY1,CREBBP,EP300,ARID3A,SRF,BTAF1,PATZ1,NCOR1,HOXA10,BATF,HOXB13,RAD21,CEBPB,BPTF,REST,HNF4A,DMRTA1,EBF1,FOXL1,SERTAD2,POU3F2,SP1,POU6F1,MXI1,ASCL2,ZBTB16,NRF1,HOXA9,MAFK,ZBTB14,MAX,SOAT1,USF1,PRDM1,PAX2,LHX3,NCOA3,PAX4,NKX3-1,NR2F2,CHD2,GTF2F1,ZNF35,ZNF143,TCF4,BACH1,TCF12,CTCFL,RXRA,HDAC2,POU2F2…
	GO:0010556	Regulation of macromolecule biosynthetic process	77	3980	0.64	1.48	5.60e-39	9606.ENSP00000201031,9606.ENSP00000219069,9606.ENSP00000219782,9606.ENSP00000226574,9606.ENSP00000233638,9606.ENSP00000239938,9606.ENSP00000242462,9606.ENSP00000244745,9606.ENSP00000245919,9606.ENSP00000249501,9606.ENSP00000252818,9606.ENSP00000253024,9606.ENSP00000254480,9606.ENSP00000256495,9606.ENSP00000257749,9606.ENSP00000262238,9606.ENSP00000262367,9606.ENSP00000263253,9606.ENSP00000263620,…	TFAP2C,ZNF263,MAZ,NFKB1,TLX2,EGR1,NEUROG3,SOX4,FOSB,HOXD10,JUND,TRIM28,SMARCC1,BHLHE40,BACH2,YY1,CREBBP,EP300,ARID3A,SRF,BTAF1,PATZ1,NCOR1,HOXA10,BATF,HOXB13,RAD21,CEBPB,BPTF,REST,HNF4A,DMRTA1,EBF1,FOXL1,SERTAD2,POU3F2,SP1,POU6F1,MXI1,ASCL2,ZBTB16,NRF1,HOXA9,MAFK,ZBTB14,MAX,SOAT1,USF1,PRDM1,PAX2,LHX3,NCOA3,PAX4,NKX3-1,NR2F2,CHD2,GTF2F1,ZNF35,ZNF143,TCF4,BACH1,TCF12,CTCFL,RXRA,HDAC2,POU2F2,DBX1,HN…
	GO:0019219	Regulation of nucleobase-containing compound metabolic process	77	4074	0.63	1.44	2.44e-38	9606.ENSP00000201031,9606.ENSP00000219069,9606.ENSP00000219782,9606.ENSP00000226574,9606.ENSP00000233638,9606.ENSP00000239938,9606.ENSP00000242462,9606.ENSP00000244745,9606.ENSP00000245919,9606.ENSP00000249501,9606.ENSP00000252818,9606.ENSP00000253024,9606.ENSP00000254480,9606.ENSP00000256495,9606.ENSP00000257749,9606.ENSP00000262238,9606.ENSP00000262367,9606.ENSP00000263253,9606.ENSP00000263620,…	TFAP2C,ZNF263,MAZ,NFKB1,TLX2,EGR1,NEUROG3,SOX4,FOSB,HOXD10,JUND,TRIM28,SMARCC1,BHLHE40,BACH2,YY1,CREBBP,EP300,ARID3A,SRF,BTAF1,PATZ1,NCOR1,HOXA10,BATF,HOXB13,RAD21,CEBPB,BPTF,REST,HNF4A,DMRTA1,EBF1,FOXL1,SERTAD2,POU3F2,SP1,POU6F1,MXI1,ASCL2,ZBTB16,NRF1,HOXA9,MAFK,ZBTB14,MAX,SMC3,USF1,PRDM1,PAX2,LHX3,NCOA3,PAX4,NKX3-1,NR2F2,CHD2,GTF2F1,ZNF35,ZNF143,TCF4,BACH1,TCF12,CTCFL,RXRA,HDAC2,POU2F2,DBX1,HNF…
	GO:0045944	Positive regulation of transcription by RNA polymerase II	51	1250	0.97	2.66	1.16e-34	9606.ENSP00000201031,9606.ENSP00000219069,9606.ENSP00000226574,9606.ENSP00000233638,9606.ENSP00000239938,9606.ENSP00000242462,9606.ENSP00000244745,9606.ENSP00000245919,9606.ENSP00000249501,9606.ENSP00000252818,9606.ENSP00000254480,9606.ENSP00000262238,9606.ENSP00000262367,9606.ENSP00000263253,9606.ENSP00000263620,9606.ENSP00000265354,9606.ENSP00000283921,9606.ENSP00000286639,9606.ENSP00000305422,…	TFAP2C,ZNF263,NFKB1,TLX2,EGR1,NEUROG3,SOX4,FOSB,HOXD10,JUND,SMARCC1,YY1,CREBBP,EP300,ARID3A,SRF,HOXA10,BATF,CEBPB,BPTF,REST,HNF4A,POU3F2,SP1,ASCL2,ZBTB16,NRF1,HOXA9,MAX,USF1,PAX2,LHX3,NCOA3,NKX3-1,NR2F2,GTF2F1,ZNF143,TCF4,BACH1,TCF12,CTCFL,RXRA,HDAC2,POU2F2,HNF1A,MEF2A,CEBPG,MYC,HMGN3,PAX6,TFAP2A
	GO:0045893	Positive regulation of transcription, DNA-templated	56	1710	0.87	2.24	2.51e-34	9606.ENSP00000201031,9606.ENSP00000219069,9606.ENSP00000219782,9606.ENSP00000226574,9606.ENSP00000233638,9606.ENSP00000239938,9606.ENSP00000242462,9606.ENSP00000244745,9606.ENSP00000245919,9606.ENSP00000249501,9606.ENSP00000252818,9606.ENSP00000253024,9606.ENSP00000254480,9606.ENSP00000262238,9606.ENSP00000262367,9606.ENSP00000263253,9606.ENSP00000263620,9606.ENSP00000265354,9606.ENSP00000266269,…	TFAP2C,ZNF263,MAZ,NFKB1,TLX2,EGR1,NEUROG3,SOX4,FOSB,HOXD10,JUND,TRIM28,SMARCC1,YY1,CREBBP,EP300,ARID3A,SRF,PATZ1,HOXA10,BATF,CEBPB,BPTF,REST,HNF4A,SERTAD2,POU3F2,SP1,ASCL2,ZBTB16,NRF1,HOXA9,MAX,USF1,PAX2,LHX3,NCOA3,NKX3-1,NR2F2,GTF2F1,ZNF143,TCF4,BACH1,TCF12,CTCFL,RXRA,HDAC2,POU2F2,HNF1A,MEF2A,CEBPG,MYC,HMGN3,PAX6,CTCF,TFAP2A
	GO:0031323	Regulation of cellular metabolic process	81	5681	0.51	1.11	2.03e-33	9606.ENSP00000201031,9606.ENSP00000219069,9606.ENSP00000219782,9606.ENSP00000226574,9606.ENSP00000228606,9606.ENSP00000233638,9606.ENSP00000239938,9606.ENSP00000242462,9606.ENSP00000244745,9606.ENSP00000245919,9606.ENSP00000249501,9606.ENSP00000252818,9606.ENSP00000253024,9606.ENSP00000254480,9606.ENSP00000256495,9606.ENSP00000257749,9606.ENSP00000262238,9606.ENSP00000262367,9606.ENSP00000263253,…	TFAP2C,ZNF263,MAZ,NFKB1,CYP27B1,TLX2,EGR1,NEUROG3,SOX4,FOSB,HOXD10,JUND,TRIM28,SMARCC1,BHLHE40,BACH2,YY1,CREBBP,EP300,ARID3A,SRF,BTAF1,PATZ1,NCOR1,HOXA10,BATF,HOXB13,LMTK2,RAD21,CEBPB,BPTF,REST,HNF4A,DMRTA1,EBF1,FOXL1,SERTAD2,POU3F2,SP1,POU6F1,MXI1,ASCL2,ZBTB16,NRF1,HOXA9,MAFK,ZBTB14,MAX,SMC3,SOAT1,USF1,PRDM1,PAX2,LHX3,NCOA3,PAX4,NKX3-1,NR2F2,CHD2,GTF2F1,ZNF35,ZNF143,TCF4,BACH1,TCF12,TECPR1,CTCFL…
	GO:0010557	Positive regulation of macromolecule biosynthetic process	57	1935	0.82	2.04	6.95e-33	9606.ENSP00000201031,9606.ENSP00000219069,9606.ENSP00000219782,9606.ENSP00000226574,9606.ENSP00000233638,9606.ENSP00000239938,9606.ENSP00000242462,9606.ENSP00000244745,9606.ENSP00000245919,9606.ENSP00000249501,9606.ENSP00000252818,9606.ENSP00000253024,9606.ENSP00000254480,9606.ENSP00000262238,9606.ENSP00000262367,9606.ENSP00000263253,9606.ENSP00000263620,9606.ENSP00000265354,9606.ENSP00000266269,…	TFAP2C,ZNF263,MAZ,NFKB1,TLX2,EGR1,NEUROG3,SOX4,FOSB,HOXD10,JUND,TRIM28,SMARCC1,YY1,CREBBP,EP300,ARID3A,SRF,PATZ1,HOXA10,BATF,CEBPB,BPTF,REST,HNF4A,SERTAD2,POU3F2,SP1,ASCL2,ZBTB16,NRF1,HOXA9,MAX,SOAT1,USF1,PAX2,LHX3,NCOA3,NKX3-1,NR2F2,GTF2F1,ZNF143,TCF4,BACH1,TCF12,CTCFL,RXRA,HDAC2,POU2F2,HNF1A,MEF2A,CEBPG,MYC,HMGN3,PAX6,CTCF,TFAP2A
	GO:0010468	Regulation of gene expression	77	4899	0.55	1.2	9.82e-33	9606.ENSP00000201031,9606.ENSP00000219069,9606.ENSP00000219782,9606.ENSP00000226574,9606.ENSP00000233638,9606.ENSP00000239938,9606.ENSP00000242462,9606.ENSP00000244745,9606.ENSP00000245919,9606.ENSP00000249501,9606.ENSP00000252818,9606.ENSP00000253024,9606.ENSP00000254480,9606.ENSP00000256495,9606.ENSP00000257749,9606.ENSP00000262238,9606.ENSP00000262367,9606.ENSP00000263253,9606.ENSP00000263620,…	TFAP2C,ZNF263,MAZ,NFKB1,TLX2,EGR1,NEUROG3,SOX4,FOSB,HOXD10,JUND,TRIM28,SMARCC1,BHLHE40,BACH2,YY1,CREBBP,EP300,ARID3A,SRF,BTAF1,PATZ1,NCOR1,HOXA10,BATF,HOXB13,RAD21,IL16,CEBPB,BPTF,REST,HNF4A,DMRTA1,EBF1,FOXL1,SERTAD2,POU3F2,SP1,POU6F1,MXI1,ASCL2,ZBTB16,NRF1,HOXA9,MAFK,ZBTB14,MAX,USF1,PRDM1,PAX2,LHX3,NCOA3,PAX4,NKX3-1,NR2F2,CHD2,GTF2F1,ZNF35,ZNF143,TCF4,BACH1,TCF12,CTCFL,RXRA,HDAC2,POU2F2,DBX1,HNF…
	GO:0031328	Positive regulation of cellular biosynthetic process	57	2041	0.8	1.94	9.72e-32	9606.ENSP00000201031,9606.ENSP00000219069,9606.ENSP00000219782,9606.ENSP00000226574,9606.ENSP00000233638,9606.ENSP00000239938,9606.ENSP00000242462,9606.ENSP00000244745,9606.ENSP00000245919,9606.ENSP00000249501,9606.ENSP00000252818,9606.ENSP00000253024,9606.ENSP00000254480,9606.ENSP00000262238,9606.ENSP00000262367,9606.ENSP00000263253,9606.ENSP00000263620,9606.ENSP00000265354,9606.ENSP00000266269,…	TFAP2C,ZNF263,MAZ,NFKB1,TLX2,EGR1,NEUROG3,SOX4,FOSB,HOXD10,JUND,TRIM28,SMARCC1,YY1,CREBBP,EP300,ARID3A,SRF,PATZ1,HOXA10,BATF,CEBPB,BPTF,REST,HNF4A,SERTAD2,POU3F2,SP1,ASCL2,ZBTB16,NRF1,HOXA9,MAX,SOAT1,USF1,PAX2,LHX3,NCOA3,NKX3-1,NR2F2,GTF2F1,ZNF143,TCF4,BACH1,TCF12,CTCFL,RXRA,HDAC2,POU2F2,HNF1A,MEF2A,CEBPG,MYC,HMGN3,PAX6,CTCF,TFAP2A
	GO:0080090	Regulation of primary metabolic process	79	5899	0.48	1.03	1.59e-29	9606.ENSP00000201031,9606.ENSP00000219069,9606.ENSP00000219782,9606.ENSP00000226574,9606.ENSP00000228606,9606.ENSP00000233638,9606.ENSP00000239938,9606.ENSP00000242462,9606.ENSP00000244745,9606.ENSP00000245919,9606.ENSP00000249501,9606.ENSP00000252818,9606.ENSP00000253024,9606.ENSP00000254480,9606.ENSP00000256495,9606.ENSP00000257749,9606.ENSP00000262238,9606.ENSP00000262367,9606.ENSP00000263253,…	TFAP2C,ZNF263,MAZ,NFKB1,CYP27B1,TLX2,EGR1,NEUROG3,SOX4,FOSB,HOXD10,JUND,TRIM28,SMARCC1,BHLHE40,BACH2,YY1,CREBBP,EP300,ARID3A,SRF,BTAF1,PATZ1,NCOR1,HOXA10,BATF,HOXB13,RAD21,CEBPB,BPTF,REST,HNF4A,DMRTA1,EBF1,FOXL1,SERTAD2,POU3F2,SP1,POU6F1,MXI1,ASCL2,ZBTB16,NRF1,HOXA9,MAFK,ZBTB14,MAX,SMC3,SOAT1,USF1,PRDM1,PAX2,LHX3,NCOA3,PAX4,NKX3-1,NR2F2,CHD2,GTF2F1,ZNF35,ZNF143,TCF4,BACH1,TCF12,CTCFL,RXRA,HDAC2,P…
	GO:0051171	Regulation of nitrogen compound metabolic process	78	5734	0.49	1.05	3.82e-29	9606.ENSP00000201031,9606.ENSP00000219069,9606.ENSP00000219782,9606.ENSP00000226574,9606.ENSP00000233638,9606.ENSP00000239938,9606.ENSP00000242462,9606.ENSP00000244745,9606.ENSP00000245919,9606.ENSP00000249501,9606.ENSP00000252818,9606.ENSP00000253024,9606.ENSP00000254480,9606.ENSP00000256495,9606.ENSP00000257749,9606.ENSP00000262238,9606.ENSP00000262367,9606.ENSP00000263253,9606.ENSP00000263620,…	TFAP2C,ZNF263,MAZ,NFKB1,TLX2,EGR1,NEUROG3,SOX4,FOSB,HOXD10,JUND,TRIM28,SMARCC1,BHLHE40,BACH2,YY1,CREBBP,EP300,ARID3A,SRF,BTAF1,PATZ1,NCOR1,HOXA10,BATF,HOXB13,RAD21,CEBPB,BPTF,REST,HNF4A,DMRTA1,EBF1,FOXL1,SERTAD2,POU3F2,SP1,POU6F1,MXI1,ASCL2,ZBTB16,NRF1,HOXA9,MAFK,ZBTB14,MAX,SMC3,SOAT1,USF1,PRDM1,PAX2,LHX3,NCOA3,PAX4,NKX3-1,NR2F2,CHD2,GTF2F1,ZNF35,ZNF143,TCF4,BACH1,TCF12,CTCFL,RXRA,HDAC2,POU2F2,DB…
	GO:0019222	Regulation of metabolic process	82	6784	0.44	0.94	4.67e-29	9606.ENSP00000201031,9606.ENSP00000219069,9606.ENSP00000219782,9606.ENSP00000226574,9606.ENSP00000228606,9606.ENSP00000233638,9606.ENSP00000239938,9606.ENSP00000242462,9606.ENSP00000244745,9606.ENSP00000245919,9606.ENSP00000249501,9606.ENSP00000252818,9606.ENSP00000253024,9606.ENSP00000254480,9606.ENSP00000256495,9606.ENSP00000257749,9606.ENSP00000262238,9606.ENSP00000262367,9606.ENSP00000263253,…	TFAP2C,ZNF263,MAZ,NFKB1,CYP27B1,TLX2,EGR1,NEUROG3,SOX4,FOSB,HOXD10,JUND,TRIM28,SMARCC1,BHLHE40,BACH2,YY1,CREBBP,EP300,ARID3A,SRF,BTAF1,PATZ1,NCOR1,HOXA10,BATF,HOXB13,LMTK2,RAD21,IL16,CEBPB,BPTF,REST,HNF4A,DMRTA1,EBF1,FOXL1,SERTAD2,POU3F2,SP1,POU6F1,MXI1,ASCL2,ZBTB16,NRF1,HOXA9,MAFK,ZBTB14,MAX,SMC3,SOAT1,USF1,PRDM1,PAX2,LHX3,NCOA3,PAX4,NKX3-1,NR2F2,CHD2,GTF2F1,ZNF35,ZNF143,TCF4,BACH1,TCF12,TECPR1,…
	GO:0060255	Regulation of macromolecule metabolic process	79	6249	0.46	0.97	1.05e-27	9606.ENSP00000201031,9606.ENSP00000219069,9606.ENSP00000219782,9606.ENSP00000226574,9606.ENSP00000233638,9606.ENSP00000239938,9606.ENSP00000242462,9606.ENSP00000244745,9606.ENSP00000245919,9606.ENSP00000249501,9606.ENSP00000252818,9606.ENSP00000253024,9606.ENSP00000254480,9606.ENSP00000256495,9606.ENSP00000257749,9606.ENSP00000262238,9606.ENSP00000262367,9606.ENSP00000263253,9606.ENSP00000263620,…	TFAP2C,ZNF263,MAZ,NFKB1,TLX2,EGR1,NEUROG3,SOX4,FOSB,HOXD10,JUND,TRIM28,SMARCC1,BHLHE40,BACH2,YY1,CREBBP,EP300,ARID3A,SRF,BTAF1,PATZ1,NCOR1,HOXA10,BATF,HOXB13,RAD21,IL16,CEBPB,BPTF,REST,HNF4A,DMRTA1,EBF1,FOXL1,SERTAD2,POU3F2,SP1,POU6F1,MXI1,ASCL2,ZBTB16,NRF1,HOXA9,MAFK,ZBTB14,MAX,SMC3,SOAT1,USF1,PRDM1,PAX2,LHX3,NCOA3,PAX4,NKX3-1,NR2F2,CHD2,GTF2F1,ZNF35,ZNF143,TCF4,BACH1,TCF12,CTCFL,RXRA,HDAC2,POU2…
	GO:0045892	Negative regulation of transcription, DNA-templated	45	1322	0.89	2.17	1.37e-26	9606.ENSP00000201031,9606.ENSP00000219069,9606.ENSP00000219782,9606.ENSP00000226574,9606.ENSP00000239938,9606.ENSP00000242462,9606.ENSP00000245919,9606.ENSP00000252818,9606.ENSP00000253024,9606.ENSP00000256495,9606.ENSP00000257749,9606.ENSP00000262238,9606.ENSP00000262367,9606.ENSP00000263253,9606.ENSP00000265354,9606.ENSP00000265990,9606.ENSP00000266269,9606.ENSP00000268712,9606.ENSP00000290295,…	TFAP2C,ZNF263,MAZ,NFKB1,EGR1,NEUROG3,FOSB,JUND,TRIM28,BHLHE40,BACH2,YY1,CREBBP,EP300,SRF,BTAF1,PATZ1,NCOR1,HOXB13,CEBPB,BPTF,REST,HNF4A,POU6F1,MXI1,ASCL2,ZBTB16,MAFK,ZBTB14,MAX,PRDM1,PAX2,PAX4,NKX3-1,NR2F2,BACH1,RXRA,HDAC2,HNF1A,MEF2A,MYC,FOXP1,PAX6,CTCF,TFAP2A
	GO:0000122	Negative regulation of transcription by RNA polymerase II	40	971	0.97	2.46	5.72e-26	9606.ENSP00000201031,9606.ENSP00000219069,9606.ENSP00000219782,9606.ENSP00000226574,9606.ENSP00000239938,9606.ENSP00000242462,9606.ENSP00000245919,9606.ENSP00000252818,9606.ENSP00000253024,9606.ENSP00000256495,9606.ENSP00000257749,9606.ENSP00000262238,9606.ENSP00000262367,9606.ENSP00000263253,9606.ENSP00000266269,9606.ENSP00000268712,9606.ENSP00000290295,9606.ENSP00000305422,9606.ENSP00000307208,…	TFAP2C,ZNF263,MAZ,NFKB1,EGR1,NEUROG3,FOSB,JUND,TRIM28,BHLHE40,BACH2,YY1,CREBBP,EP300,PATZ1,NCOR1,HOXB13,CEBPB,BPTF,REST,POU6F1,MXI1,ASCL2,ZBTB16,MAFK,ZBTB14,MAX,PRDM1,PAX4,NR2F2,BACH1,RXRA,HDAC2,HNF1A,MEF2A,MYC,FOXP1,PAX6,CTCF,TFAP2A
	GO:0031327	Negative regulation of cellular biosynthetic process	46	1592	0.82	1.88	1.93e-24	9606.ENSP00000201031,9606.ENSP00000219069,9606.ENSP00000219782,9606.ENSP00000226574,9606.ENSP00000228606,9606.ENSP00000239938,9606.ENSP00000242462,9606.ENSP00000245919,9606.ENSP00000252818,9606.ENSP00000253024,9606.ENSP00000256495,9606.ENSP00000257749,9606.ENSP00000262238,9606.ENSP00000262367,9606.ENSP00000263253,9606.ENSP00000265354,9606.ENSP00000265990,9606.ENSP00000266269,9606.ENSP00000268712,…	TFAP2C,ZNF263,MAZ,NFKB1,CYP27B1,EGR1,NEUROG3,FOSB,JUND,TRIM28,BHLHE40,BACH2,YY1,CREBBP,EP300,SRF,BTAF1,PATZ1,NCOR1,HOXB13,CEBPB,BPTF,REST,HNF4A,POU6F1,MXI1,ASCL2,ZBTB16,MAFK,ZBTB14,MAX,PRDM1,PAX2,PAX4,NKX3-1,NR2F2,BACH1,RXRA,HDAC2,HNF1A,MEF2A,MYC,FOXP1,PAX6,CTCF,TFAP2A
	GO:0010604	Positive regulation of macromolecule metabolic process	61	3533	0.59	1.24	1.31e-23	9606.ENSP00000201031,9606.ENSP00000219069,9606.ENSP00000219782,9606.ENSP00000226574,9606.ENSP00000233638,9606.ENSP00000239938,9606.ENSP00000242462,9606.ENSP00000244745,9606.ENSP00000245919,9606.ENSP00000249501,9606.ENSP00000252818,9606.ENSP00000253024,9606.ENSP00000254480,9606.ENSP00000262238,9606.ENSP00000262367,9606.ENSP00000263253,9606.ENSP00000263620,9606.ENSP00000265354,9606.ENSP00000266269,…	TFAP2C,ZNF263,MAZ,NFKB1,TLX2,EGR1,NEUROG3,SOX4,FOSB,HOXD10,JUND,TRIM28,SMARCC1,YY1,CREBBP,EP300,ARID3A,SRF,PATZ1,NCOR1,HOXA10,BATF,IL16,CEBPB,BPTF,REST,HNF4A,SERTAD2,POU3F2,SP1,ASCL2,ZBTB16,NRF1,HOXA9,MAX,SOAT1,USF1,PRDM1,PAX2,LHX3,NCOA3,NKX3-1,NR2F2,GTF2F1,ZNF143,TCF4,BACH1,TCF12,CTCFL,RXRA,HDAC2,POU2F2,HNF1A,MEF2A,CEBPG,MYC,HMGN3,FOXP1,PAX6,CTCF,TFAP2A
	GO:0031325	Positive regulation of cellular metabolic process	58	3114	0.63	1.32	1.70e-23	9606.ENSP00000201031,9606.ENSP00000219069,9606.ENSP00000219782,9606.ENSP00000226574,9606.ENSP00000233638,9606.ENSP00000239938,9606.ENSP00000242462,9606.ENSP00000244745,9606.ENSP00000245919,9606.ENSP00000249501,9606.ENSP00000252818,9606.ENSP00000253024,9606.ENSP00000254480,9606.ENSP00000262238,9606.ENSP00000262367,9606.ENSP00000263253,9606.ENSP00000263620,9606.ENSP00000265354,9606.ENSP00000266269,…	TFAP2C,ZNF263,MAZ,NFKB1,TLX2,EGR1,NEUROG3,SOX4,FOSB,HOXD10,JUND,TRIM28,SMARCC1,YY1,CREBBP,EP300,ARID3A,SRF,PATZ1,HOXA10,BATF,LMTK2,CEBPB,BPTF,REST,HNF4A,SERTAD2,POU3F2,SP1,ASCL2,ZBTB16,NRF1,HOXA9,MAX,SOAT1,USF1,PAX2,LHX3,NCOA3,NKX3-1,NR2F2,GTF2F1,ZNF143,TCF4,BACH1,TCF12,CTCFL,RXRA,HDAC2,POU2F2,HNF1A,MEF2A,CEBPG,MYC,HMGN3,PAX6,CTCF,TFAP2A
	GO:0009893	Positive regulation of metabolic process	62	3847	0.56	1.16	1.33e-22	9606.ENSP00000201031,9606.ENSP00000219069,9606.ENSP00000219782,9606.ENSP00000226574,9606.ENSP00000233638,9606.ENSP00000239938,9606.ENSP00000242462,9606.ENSP00000244745,9606.ENSP00000245919,9606.ENSP00000249501,9606.ENSP00000252818,9606.ENSP00000253024,9606.ENSP00000254480,9606.ENSP00000262238,9606.ENSP00000262367,9606.ENSP00000263253,9606.ENSP00000263620,9606.ENSP00000265354,9606.ENSP00000266269,…	TFAP2C,ZNF263,MAZ,NFKB1,TLX2,EGR1,NEUROG3,SOX4,FOSB,HOXD10,JUND,TRIM28,SMARCC1,YY1,CREBBP,EP300,ARID3A,SRF,PATZ1,NCOR1,HOXA10,BATF,LMTK2,IL16,CEBPB,BPTF,REST,HNF4A,SERTAD2,POU3F2,SP1,ASCL2,ZBTB16,NRF1,HOXA9,MAX,SOAT1,USF1,PRDM1,PAX2,LHX3,NCOA3,NKX3-1,NR2F2,GTF2F1,ZNF143,TCF4,BACH1,TCF12,CTCFL,RXRA,HDAC2,POU2F2,HNF1A,MEF2A,CEBPG,MYC,HMGN3,FOXP1,PAX6,CTCF,TFAP2A
	GO:0051173	Positive regulation of nitrogen compound metabolic process	57	3166	0.61	1.27	3.81e-22	9606.ENSP00000201031,9606.ENSP00000219069,9606.ENSP00000219782,9606.ENSP00000226574,9606.ENSP00000233638,9606.ENSP00000239938,9606.ENSP00000242462,9606.ENSP00000244745,9606.ENSP00000245919,9606.ENSP00000249501,9606.ENSP00000252818,9606.ENSP00000253024,9606.ENSP00000254480,9606.ENSP00000262238,9606.ENSP00000262367,9606.ENSP00000263253,9606.ENSP00000263620,9606.ENSP00000265354,9606.ENSP00000266269,…	TFAP2C,ZNF263,MAZ,NFKB1,TLX2,EGR1,NEUROG3,SOX4,FOSB,HOXD10,JUND,TRIM28,SMARCC1,YY1,CREBBP,EP300,ARID3A,SRF,PATZ1,HOXA10,BATF,CEBPB,BPTF,REST,HNF4A,SERTAD2,POU3F2,SP1,ASCL2,ZBTB16,NRF1,HOXA9,MAX,SOAT1,USF1,PAX2,LHX3,NCOA3,NKX3-1,NR2F2,GTF2F1,ZNF143,TCF4,BACH1,TCF12,CTCFL,RXRA,HDAC2,POU2F2,HNF1A,MEF2A,CEBPG,MYC,HMGN3,PAX6,CTCF,TFAP2A
	GO:0031324	Negative regulation of cellular metabolic process	47	2265	0.67	1.38	3.49e-19	9606.ENSP00000201031,9606.ENSP00000219069,9606.ENSP00000219782,9606.ENSP00000226574,9606.ENSP00000228606,9606.ENSP00000239938,9606.ENSP00000242462,9606.ENSP00000245919,9606.ENSP00000252818,9606.ENSP00000253024,9606.ENSP00000254480,9606.ENSP00000256495,9606.ENSP00000257749,9606.ENSP00000262238,9606.ENSP00000262367,9606.ENSP00000263253,9606.ENSP00000265354,9606.ENSP00000265990,9606.ENSP00000266269,…	TFAP2C,ZNF263,MAZ,NFKB1,CYP27B1,EGR1,NEUROG3,FOSB,JUND,TRIM28,SMARCC1,BHLHE40,BACH2,YY1,CREBBP,EP300,SRF,BTAF1,PATZ1,NCOR1,HOXB13,CEBPB,BPTF,REST,HNF4A,POU6F1,MXI1,ASCL2,ZBTB16,MAFK,ZBTB14,MAX,PRDM1,PAX2,PAX4,NKX3-1,NR2F2,BACH1,RXRA,HDAC2,HNF1A,MEF2A,MYC,FOXP1,PAX6,CTCF,TFAP2A
	GO:0051172	Negative regulation of nitrogen compound metabolic process	47	2403	0.65	1.3	3.91e-18	9606.ENSP00000201031,9606.ENSP00000219069,9606.ENSP00000219782,9606.ENSP00000226574,9606.ENSP00000239938,9606.ENSP00000242462,9606.ENSP00000244745,9606.ENSP00000245919,9606.ENSP00000252818,9606.ENSP00000253024,9606.ENSP00000254480,9606.ENSP00000256495,9606.ENSP00000257749,9606.ENSP00000262238,9606.ENSP00000262367,9606.ENSP00000263253,9606.ENSP00000265354,9606.ENSP00000265990,9606.ENSP00000266269,…	TFAP2C,ZNF263,MAZ,NFKB1,EGR1,NEUROG3,SOX4,FOSB,JUND,TRIM28,SMARCC1,BHLHE40,BACH2,YY1,CREBBP,EP300,SRF,BTAF1,PATZ1,NCOR1,HOXB13,CEBPB,BPTF,REST,HNF4A,POU6F1,MXI1,ASCL2,ZBTB16,MAFK,ZBTB14,MAX,PRDM1,PAX2,PAX4,NKX3-1,NR2F2,BACH1,RXRA,HDAC2,HNF1A,MEF2A,MYC,FOXP1,PAX6,CTCF,TFAP2A
	GO:0050794	Regulation of cellular process	85	11025	0.24	0.59	1.26e-16	9606.ENSP00000005260,9606.ENSP00000201031,9606.ENSP00000219069,9606.ENSP00000219782,9606.ENSP00000221130,9606.ENSP00000226574,9606.ENSP00000228606,9606.ENSP00000233638,9606.ENSP00000239938,9606.ENSP00000242462,9606.ENSP00000244745,9606.ENSP00000245919,9606.ENSP00000249501,9606.ENSP00000252818,9606.ENSP00000253024,9606.ENSP00000254480,9606.ENSP00000256495,9606.ENSP00000257749,9606.ENSP00000262238,…	BAIAP2L1,TFAP2C,ZNF263,MAZ,GSR,NFKB1,CYP27B1,TLX2,EGR1,NEUROG3,SOX4,FOSB,HOXD10,JUND,TRIM28,SMARCC1,BHLHE40,BACH2,YY1,CREBBP,EP300,ARID3A,SRF,BTAF1,PATZ1,NCOR1,HOXA10,BATF,HOXB13,LMTK2,RAD21,IL16,CEBPB,BPTF,REST,HNF4A,DMRTA1,EBF1,FOXL1,SERTAD2,POU3F2,SP1,POU6F1,MXI1,ASCL2,ZBTB16,NRF1,HOXA9,MAFK,ZBTB14,MAX,SMC3,SOAT1,USF1,PRDM1,PAX2,LHX3,NCOA3,PAX4,NKX3-1,NR2F2,CHD2,ASNS,GTF2F1,ZNF35,ZNF143,TCF4,B…
	GO:0010605	Negative regulation of macromolecule metabolic process	48	2760	0.6	1.16	1.43e-16	9606.ENSP00000201031,9606.ENSP00000219069,9606.ENSP00000219782,9606.ENSP00000226574,9606.ENSP00000239938,9606.ENSP00000242462,9606.ENSP00000244745,9606.ENSP00000245919,9606.ENSP00000252818,9606.ENSP00000253024,9606.ENSP00000254480,9606.ENSP00000256495,9606.ENSP00000257749,9606.ENSP00000262238,9606.ENSP00000262367,9606.ENSP00000263253,9606.ENSP00000265354,9606.ENSP00000265990,9606.ENSP00000266269,…	TFAP2C,ZNF263,MAZ,NFKB1,EGR1,NEUROG3,SOX4,FOSB,JUND,TRIM28,SMARCC1,BHLHE40,BACH2,YY1,CREBBP,EP300,SRF,BTAF1,PATZ1,NCOR1,HOXB13,CEBPB,BPTF,REST,HNF4A,POU3F2,POU6F1,MXI1,ASCL2,ZBTB16,MAFK,ZBTB14,MAX,PRDM1,PAX2,PAX4,NKX3-1,NR2F2,BACH1,RXRA,HDAC2,HNF1A,MEF2A,MYC,FOXP1,PAX6,CTCF,TFAP2A
	GO:0048522	Positive regulation of cellular process	65	5584	0.42	0.84	2.03e-16	9606.ENSP00000005260,9606.ENSP00000201031,9606.ENSP00000219069,9606.ENSP00000219782,9606.ENSP00000226574,9606.ENSP00000228606,9606.ENSP00000233638,9606.ENSP00000239938,9606.ENSP00000242462,9606.ENSP00000244745,9606.ENSP00000245919,9606.ENSP00000249501,9606.ENSP00000252818,9606.ENSP00000253024,9606.ENSP00000254480,9606.ENSP00000262238,9606.ENSP00000262367,9606.ENSP00000263253,9606.ENSP00000263620,…	BAIAP2L1,TFAP2C,ZNF263,MAZ,NFKB1,CYP27B1,TLX2,EGR1,NEUROG3,SOX4,FOSB,HOXD10,JUND,TRIM28,SMARCC1,YY1,CREBBP,EP300,ARID3A,SRF,PATZ1,HOXA10,BATF,LMTK2,RAD21,IL16,CEBPB,BPTF,REST,HNF4A,SERTAD2,POU3F2,SP1,ASCL2,ZBTB16,NRF1,HOXA9,MAX,SOAT1,USF1,PAX2,LHX3,NCOA3,PAX4,NKX3-1,NR2F2,ASNS,GTF2F1,ZNF143,TCF4,BACH1,TCF12,CTCFL,RXRA,HDAC2,POU2F2,HNF1A,MEF2A,CEBPG,MYC,HMGN3,FOXP1,PAX6,CTCF,TFAP2A
	GO:0009892	Negative regulation of metabolic process	49	2982	0.57	1.1	4.71e-16	9606.ENSP00000201031,9606.ENSP00000219069,9606.ENSP00000219782,9606.ENSP00000226574,9606.ENSP00000228606,9606.ENSP00000239938,9606.ENSP00000242462,9606.ENSP00000244745,9606.ENSP00000245919,9606.ENSP00000252818,9606.ENSP00000253024,9606.ENSP00000254480,9606.ENSP00000256495,9606.ENSP00000257749,9606.ENSP00000262238,9606.ENSP00000262367,9606.ENSP00000263253,9606.ENSP00000265354,9606.ENSP00000265990,…	TFAP2C,ZNF263,MAZ,NFKB1,CYP27B1,EGR1,NEUROG3,SOX4,FOSB,JUND,TRIM28,SMARCC1,BHLHE40,BACH2,YY1,CREBBP,EP300,SRF,BTAF1,PATZ1,NCOR1,HOXB13,CEBPB,BPTF,REST,HNF4A,POU3F2,POU6F1,MXI1,ASCL2,ZBTB16,MAFK,ZBTB14,MAX,PRDM1,PAX2,PAX4,NKX3-1,NR2F2,BACH1,RXRA,HDAC2,HNF1A,MEF2A,MYC,FOXP1,PAX6,CTCF,TFAP2A
	GO:0048518	Positive regulation of biological process	67	6207	0.39	0.78	1.51e-15	9606.ENSP00000005260,9606.ENSP00000201031,9606.ENSP00000219069,9606.ENSP00000219782,9606.ENSP00000226574,9606.ENSP00000228606,9606.ENSP00000233638,9606.ENSP00000239938,9606.ENSP00000242462,9606.ENSP00000244745,9606.ENSP00000245919,9606.ENSP00000249501,9606.ENSP00000252818,9606.ENSP00000253024,9606.ENSP00000254480,9606.ENSP00000262238,9606.ENSP00000262367,9606.ENSP00000263253,9606.ENSP00000263620,…	BAIAP2L1,TFAP2C,ZNF263,MAZ,NFKB1,CYP27B1,TLX2,EGR1,NEUROG3,SOX4,FOSB,HOXD10,JUND,TRIM28,SMARCC1,YY1,CREBBP,EP300,ARID3A,SRF,PATZ1,NCOR1,HOXA10,BATF,LMTK2,RAD21,IL16,CEBPB,BPTF,REST,HNF4A,SERTAD2,POU3F2,SP1,ASCL2,ZBTB16,NRF1,HOXA9,MAX,SOAT1,USF1,PRDM1,PAX2,LHX3,NCOA3,PAX4,NKX3-1,NR2F2,ASNS,GTF2F1,ZNF143,TCF4,BACH1,TCF12,CTCFL,RXRA,HDAC2,POU2F2,HNF1A,MEF2A,CEBPG,MYC,HMGN3,FOXP1,PAX6,CTCF,TFAP2A
	GO:0065007	Biological regulation	86	12385	0.2	0.53	5.80e-14	9606.ENSP00000005260,9606.ENSP00000201031,9606.ENSP00000219069,9606.ENSP00000219782,9606.ENSP00000221130,9606.ENSP00000226574,9606.ENSP00000228606,9606.ENSP00000233638,9606.ENSP00000239938,9606.ENSP00000242462,9606.ENSP00000244745,9606.ENSP00000245919,9606.ENSP00000249501,9606.ENSP00000252818,9606.ENSP00000253024,9606.ENSP00000254480,9606.ENSP00000256495,9606.ENSP00000257749,9606.ENSP00000262238,…	BAIAP2L1,TFAP2C,ZNF263,MAZ,GSR,NFKB1,CYP27B1,TLX2,EGR1,NEUROG3,SOX4,FOSB,HOXD10,JUND,TRIM28,SMARCC1,BHLHE40,BACH2,YY1,CREBBP,EP300,ARID3A,SRF,BTAF1,PATZ1,NCOR1,HOXA10,BATF,HOXB13,LMTK2,RAD21,IL16,CEBPB,BPTF,REST,HNF4A,DMRTA1,EBF1,FOXL1,SERTAD2,POU3F2,SP1,POU6F1,MXI1,ASCL2,ZBTB16,NRF1,HOXA9,MAFK,ZBTB14,MAX,SMC3,SOAT1,USF1,QRSL1,PRDM1,PAX2,LHX3,NCOA3,PAX4,NKX3-1,NR2F2,CHD2,ASNS,GTF2F1,ZNF35,ZNF143,…
	GO:0048513	Animal organ development	48	3246	0.52	0.98	9.37e-14	9606.ENSP00000201031,9606.ENSP00000226574,9606.ENSP00000228606,9606.ENSP00000233638,9606.ENSP00000239938,9606.ENSP00000242462,9606.ENSP00000244745,9606.ENSP00000249501,9606.ENSP00000253024,9606.ENSP00000254480,9606.ENSP00000262238,9606.ENSP00000263253,9606.ENSP00000265354,9606.ENSP00000266269,9606.ENSP00000283921,9606.ENSP00000286639,9606.ENSP00000290295,9606.ENSP00000305422,9606.ENSP00000307208,…	TFAP2C,NFKB1,CYP27B1,TLX2,EGR1,NEUROG3,SOX4,HOXD10,TRIM28,SMARCC1,YY1,EP300,SRF,PATZ1,HOXA10,BATF,HOXB13,CEBPB,BPTF,REST,HNF4A,DMRTA1,FOXL1,POU3F2,POU6F1,ASCL2,ZBTB16,HOXA9,ZBTB14,MAX,PRDM1,PAX2,LHX3,PAX4,NKX3-1,NR2F2,CHD2,TCF12,HDAC2,DBX1,HNF1A,MEF2A,CEBPG,MYC,HOXA4,FOXP1,PAX6,TFAP2A
	GO:0048523	Negative regulation of cellular process	55	4736	0.42	0.79	4.01e-12	9606.ENSP00000201031,9606.ENSP00000219069,9606.ENSP00000219782,9606.ENSP00000226574,9606.ENSP00000228606,9606.ENSP00000233638,9606.ENSP00000239938,9606.ENSP00000242462,9606.ENSP00000244745,9606.ENSP00000245919,9606.ENSP00000249501,9606.ENSP00000252818,9606.ENSP00000253024,9606.ENSP00000254480,9606.ENSP00000256495,9606.ENSP00000257749,9606.ENSP00000262238,9606.ENSP00000262367,9606.ENSP00000263253,…	TFAP2C,ZNF263,MAZ,NFKB1,CYP27B1,TLX2,EGR1,NEUROG3,SOX4,FOSB,HOXD10,JUND,TRIM28,SMARCC1,BHLHE40,BACH2,YY1,CREBBP,EP300,SRF,BTAF1,PATZ1,NCOR1,HOXB13,RAD21,CEBPB,BPTF,REST,HNF4A,SERTAD2,POU6F1,MXI1,ASCL2,ZBTB16,HOXA9,MAFK,ZBTB14,MAX,PRDM1,PAX2,LHX3,PAX4,NKX3-1,NR2F2,ASNS,BACH1,RXRA,HDAC2,HNF1A,MEF2A,MYC,FOXP1,PAX6,CTCF,TFAP2A
	GO:0048731	System development	49	3867	0.46	0.83	1.72e-11	9606.ENSP00000201031,9606.ENSP00000228606,9606.ENSP00000233638,9606.ENSP00000239938,9606.ENSP00000242462,9606.ENSP00000244745,9606.ENSP00000249501,9606.ENSP00000253024,9606.ENSP00000254480,9606.ENSP00000262238,9606.ENSP00000263253,9606.ENSP00000265354,9606.ENSP00000266269,9606.ENSP00000283921,9606.ENSP00000286639,9606.ENSP00000290295,9606.ENSP00000297293,9606.ENSP00000305422,9606.ENSP00000307208,…	TFAP2C,CYP27B1,TLX2,EGR1,NEUROG3,SOX4,HOXD10,TRIM28,SMARCC1,YY1,EP300,SRF,PATZ1,HOXA10,BATF,HOXB13,LMTK2,CEBPB,BPTF,REST,HNF4A,DMRTA1,FOXL1,POU3F2,POU6F1,ASCL2,ZBTB16,HOXA9,ZBTB14,MAX,PRDM1,PAX2,LHX3,PAX4,NKX3-1,NR2F2,CHD2,TCF4,TCF12,HDAC2,DBX1,HNF1A,MEF2A,CEBPG,MYC,HOXA4,FOXP1,PAX6,TFAP2A
	GO:0007275	Multicellular organism development	51	4209	0.44	0.8	1.89e-11	9606.ENSP00000201031,9606.ENSP00000228606,9606.ENSP00000233638,9606.ENSP00000239938,9606.ENSP00000242462,9606.ENSP00000244745,9606.ENSP00000249501,9606.ENSP00000253024,9606.ENSP00000254480,9606.ENSP00000256495,9606.ENSP00000262238,9606.ENSP00000262367,9606.ENSP00000263253,9606.ENSP00000265354,9606.ENSP00000266269,9606.ENSP00000283921,9606.ENSP00000286639,9606.ENSP00000290295,9606.ENSP00000297293,…	TFAP2C,CYP27B1,TLX2,EGR1,NEUROG3,SOX4,HOXD10,TRIM28,SMARCC1,BHLHE40,YY1,CREBBP,EP300,SRF,PATZ1,HOXA10,BATF,HOXB13,LMTK2,CEBPB,BPTF,REST,HNF4A,DMRTA1,FOXL1,POU3F2,POU6F1,ASCL2,ZBTB16,HOXA9,ZBTB14,MAX,PRDM1,PAX2,LHX3,PAX4,NKX3-1,NR2F2,CHD2,TCF4,TCF12,HDAC2,DBX1,HNF1A,MEF2A,CEBPG,MYC,HOXA4,FOXP1,PAX6,TFAP2A
	GO:0048519	Negative regulation of biological process	57	5313	0.39	0.73	2.52e-11	9606.ENSP00000201031,9606.ENSP00000219069,9606.ENSP00000219782,9606.ENSP00000226574,9606.ENSP00000228606,9606.ENSP00000233638,9606.ENSP00000239938,9606.ENSP00000242462,9606.ENSP00000244745,9606.ENSP00000245919,9606.ENSP00000249501,9606.ENSP00000252818,9606.ENSP00000253024,9606.ENSP00000254480,9606.ENSP00000256495,9606.ENSP00000257749,9606.ENSP00000262238,9606.ENSP00000262367,9606.ENSP00000263253,…	TFAP2C,ZNF263,MAZ,NFKB1,CYP27B1,TLX2,EGR1,NEUROG3,SOX4,FOSB,HOXD10,JUND,TRIM28,SMARCC1,BHLHE40,BACH2,YY1,CREBBP,EP300,SRF,BTAF1,PATZ1,NCOR1,HOXB13,RAD21,CEBPB,BPTF,REST,HNF4A,SERTAD2,POU3F2,POU6F1,MXI1,ASCL2,ZBTB16,HOXA9,MAFK,ZBTB14,MAX,USF1,PRDM1,PAX2,LHX3,PAX4,NKX3-1,NR2F2,ASNS,BACH1,RXRA,HDAC2,HNF1A,MEF2A,MYC,FOXP1,PAX6,CTCF,TFAP2A
	GO:0032502	Developmental process	58	5657	0.37	0.69	8.89e-11	9606.ENSP00000201031,9606.ENSP00000226574,9606.ENSP00000228606,9606.ENSP00000233638,9606.ENSP00000239938,9606.ENSP00000242462,9606.ENSP00000244745,9606.ENSP00000249501,9606.ENSP00000252818,9606.ENSP00000253024,9606.ENSP00000254480,9606.ENSP00000256495,9606.ENSP00000262238,9606.ENSP00000262367,9606.ENSP00000263253,9606.ENSP00000265354,9606.ENSP00000266269,9606.ENSP00000283921,9606.ENSP00000286639,…	TFAP2C,NFKB1,CYP27B1,TLX2,EGR1,NEUROG3,SOX4,HOXD10,JUND,TRIM28,SMARCC1,BHLHE40,YY1,CREBBP,EP300,SRF,PATZ1,HOXA10,BATF,HOXB13,LMTK2,CEBPB,BPTF,REST,HNF4A,DMRTA1,FOXL1,POU3F2,POU6F1,ASCL2,ZBTB16,HOXA9,ZBTB14,MAX,SMC3,SOAT1,PRDM1,PAX2,LHX3,NCOA3,PAX4,NKX3-1,NR2F2,CHD2,ZNF35,TCF4,TCF12,RXRA,HDAC2,DBX1,HNF1A,MEF2A,CEBPG,MYC,HOXA4,FOXP1,PAX6,TFAP2A
	GO:0048856	Anatomical structure development	54	5117	0.38	0.7	5.35e-10	9606.ENSP00000201031,9606.ENSP00000226574,9606.ENSP00000228606,9606.ENSP00000233638,9606.ENSP00000239938,9606.ENSP00000242462,9606.ENSP00000244745,9606.ENSP00000249501,9606.ENSP00000252818,9606.ENSP00000253024,9606.ENSP00000254480,9606.ENSP00000256495,9606.ENSP00000262238,9606.ENSP00000262367,9606.ENSP00000263253,9606.ENSP00000265354,9606.ENSP00000266269,9606.ENSP00000283921,9606.ENSP00000286639,…	TFAP2C,NFKB1,CYP27B1,TLX2,EGR1,NEUROG3,SOX4,HOXD10,JUND,TRIM28,SMARCC1,BHLHE40,YY1,CREBBP,EP300,SRF,PATZ1,HOXA10,BATF,HOXB13,LMTK2,CEBPB,BPTF,REST,HNF4A,DMRTA1,FOXL1,POU3F2,POU6F1,ASCL2,ZBTB16,HOXA9,ZBTB14,MAX,PRDM1,PAX2,LHX3,PAX4,NKX3-1,NR2F2,CHD2,TCF4,TCF12,RXRA,HDAC2,DBX1,HNF1A,MEF2A,CEBPG,MYC,HOXA4,FOXP1,PAX6,TFAP2A
	GO:0003002	Regionalization	16	341	1.03	1.66	9.72e-10	9606.ENSP00000249501,9606.ENSP00000256495,9606.ENSP00000262238,9606.ENSP00000263253,9606.ENSP00000265354,9606.ENSP00000283921,9606.ENSP00000307208,9606.ENSP00000338157,9606.ENSP00000343619,9606.ENSP00000359319,9606.ENSP00000360811,9606.ENSP00000370253,9606.ENSP00000377721,9606.ENSP00000436881,9606.ENSP00000479166,9606.ENSP00000492024	HOXD10,BHLHE40,YY1,EP300,SRF,HOXA10,BPTF,ZBTB16,HOXA9,PAX2,LHX3,NKX3-1,NR2F2,DBX1,HOXA4,PAX6
	GO:0010628	Positive regulation of gene expression	25	1146	0.69	1.09	5.59e-09	9606.ENSP00000219782,9606.ENSP00000239938,9606.ENSP00000244745,9606.ENSP00000262238,9606.ENSP00000263253,9606.ENSP00000268712,9606.ENSP00000286639,9606.ENSP00000302935,9606.ENSP00000305422,9606.ENSP00000311816,9606.ENSP00000329357,9606.ENSP00000358092,9606.ENSP00000370253,9606.ENSP00000388940,9606.ENSP00000415579,9606.ENSP00000430432,9606.ENSP00000431603,9606.ENSP00000438804,9606.ENSP00000453095,…	MAZ,EGR1,SOX4,YY1,EP300,NCOR1,BATF,IL16,CEBPB,REST,SP1,PRDM1,NKX3-1,TCF12,CTCFL,HDAC2,POU2F2,HNF1A,MEF2A,CEBPG,MYC,FOXP1,PAX6,CTCF,TFAP2A
	GO:0009952	Anterior/posterior pattern specification	13	216	1.13	1.72	6.40e-09	9606.ENSP00000249501,9606.ENSP00000256495,9606.ENSP00000262238,9606.ENSP00000263253,9606.ENSP00000265354,9606.ENSP00000283921,9606.ENSP00000307208,9606.ENSP00000338157,9606.ENSP00000343619,9606.ENSP00000370253,9606.ENSP00000377721,9606.ENSP00000479166,9606.ENSP00000492024	HOXD10,BHLHE40,YY1,EP300,SRF,HOXA10,BPTF,ZBTB16,HOXA9,NKX3-1,NR2F2,HOXA4,PAX6
	GO:0009888	Tissue development	30	1723	0.6	0.95	7.53e-09	9606.ENSP00000228606,9606.ENSP00000233638,9606.ENSP00000239938,9606.ENSP00000242462,9606.ENSP00000244745,9606.ENSP00000249501,9606.ENSP00000253024,9606.ENSP00000263253,9606.ENSP00000265354,9606.ENSP00000290295,9606.ENSP00000305422,9606.ENSP00000307208,9606.ENSP00000311816,9606.ENSP00000312987,9606.ENSP00000326272,9606.ENSP00000329170,9606.ENSP00000332293,9606.ENSP00000338157,9606.ENSP00000358092,…	CYP27B1,TLX2,EGR1,NEUROG3,SOX4,HOXD10,TRIM28,EP300,SRF,HOXB13,CEBPB,BPTF,REST,HNF4A,FOXL1,POU3F2,ASCL2,ZBTB16,PRDM1,PAX2,LHX3,PAX4,NKX3-1,NR2F2,HDAC2,HNF1A,MEF2A,MYC,PAX6,TFAP2A
	GO:0032501	Multicellular organismal process	59	6490	0.31	0.6	9.51e-09	9606.ENSP00000201031,9606.ENSP00000226574,9606.ENSP00000228606,9606.ENSP00000233638,9606.ENSP00000239938,9606.ENSP00000242462,9606.ENSP00000244745,9606.ENSP00000245919,9606.ENSP00000249501,9606.ENSP00000252818,9606.ENSP00000253024,9606.ENSP00000254480,9606.ENSP00000256495,9606.ENSP00000262238,9606.ENSP00000262367,9606.ENSP00000263253,9606.ENSP00000265354,9606.ENSP00000266269,9606.ENSP00000268712,…	TFAP2C,NFKB1,CYP27B1,TLX2,EGR1,NEUROG3,SOX4,FOSB,HOXD10,JUND,TRIM28,SMARCC1,BHLHE40,YY1,CREBBP,EP300,SRF,PATZ1,NCOR1,HOXA10,BATF,HOXB13,LMTK2,CEBPB,BPTF,REST,HNF4A,DMRTA1,FOXL1,POU3F2,POU6F1,ASCL2,ZBTB16,HOXA9,ZBTB14,MAX,SMC3,SOAT1,PRDM1,PAX2,LHX3,PAX4,NKX3-1,NR2F2,CHD2,ZNF35,TCF4,TCF12,CTCFL,HDAC2,DBX1,HNF1A,MEF2A,CEBPG,MYC,HOXA4,FOXP1,PAX6,TFAP2A
	GO:0045595	Regulation of cell differentiation	28	1582	0.6	0.93	2.91e-08	9606.ENSP00000226574,9606.ENSP00000228606,9606.ENSP00000233638,9606.ENSP00000242462,9606.ENSP00000244745,9606.ENSP00000252818,9606.ENSP00000254480,9606.ENSP00000256495,9606.ENSP00000262238,9606.ENSP00000265354,9606.ENSP00000286639,9606.ENSP00000305422,9606.ENSP00000311816,9606.ENSP00000329170,9606.ENSP00000332293,9606.ENSP00000338157,9606.ENSP00000343619,9606.ENSP00000358092,9606.ENSP00000359319,…	NFKB1,CYP27B1,TLX2,NEUROG3,SOX4,JUND,SMARCC1,BHLHE40,YY1,SRF,BATF,CEBPB,REST,POU3F2,ASCL2,ZBTB16,HOXA9,PRDM1,PAX2,NCOA3,PAX4,TCF4,TCF12,HDAC2,MYC,FOXP1,PAX6,TFAP2A
	GO:0048608	Reproductive structure development	16	436	0.92	1.35	2.96e-08	9606.ENSP00000201031,9606.ENSP00000228606,9606.ENSP00000253024,9606.ENSP00000266269,9606.ENSP00000283921,9606.ENSP00000290295,9606.ENSP00000305422,9606.ENSP00000307208,9606.ENSP00000319651,9606.ENSP00000332293,9606.ENSP00000343619,9606.ENSP00000358092,9606.ENSP00000360811,9606.ENSP00000370253,9606.ENSP00000377721,9606.ENSP00000438804	TFAP2C,CYP27B1,TRIM28,PATZ1,HOXA10,HOXB13,CEBPB,BPTF,DMRTA1,ASCL2,HOXA9,PRDM1,LHX3,NKX3-1,NR2F2,HNF1A
	GO:0009790	Embryo development	23	1049	0.7	1.05	3.49e-08	9606.ENSP00000233638,9606.ENSP00000244745,9606.ENSP00000249501,9606.ENSP00000253024,9606.ENSP00000262367,9606.ENSP00000263253,9606.ENSP00000265354,9606.ENSP00000283921,9606.ENSP00000305422,9606.ENSP00000307208,9606.ENSP00000311816,9606.ENSP00000332293,9606.ENSP00000338157,9606.ENSP00000343619,9606.ENSP00000358092,9606.ENSP00000359319,9606.ENSP00000370253,9606.ENSP00000377721,9606.ENSP00000430432,…	TLX2,SOX4,HOXD10,TRIM28,CREBBP,EP300,SRF,HOXA10,CEBPB,BPTF,REST,ASCL2,ZBTB16,HOXA9,PRDM1,PAX2,NKX3-1,NR2F2,HDAC2,HNF1A,HOXA4,PAX6,TFAP2A
	GO:0009887	Animal organ morphogenesis	22	997	0.7	1.03	8.29e-08	9606.ENSP00000226574,9606.ENSP00000244745,9606.ENSP00000249501,9606.ENSP00000254480,9606.ENSP00000262238,9606.ENSP00000263253,9606.ENSP00000265354,9606.ENSP00000290295,9606.ENSP00000305422,9606.ENSP00000311816,9606.ENSP00000343619,9606.ENSP00000358092,9606.ENSP00000359319,9606.ENSP00000360811,9606.ENSP00000368014,9606.ENSP00000370253,9606.ENSP00000430432,9606.ENSP00000438804,9606.ENSP00000478887,…	NFKB1,SOX4,HOXD10,SMARCC1,YY1,EP300,SRF,HOXB13,CEBPB,REST,HOXA9,PRDM1,PAX2,LHX3,PAX4,NKX3-1,HDAC2,HNF1A,MYC,HOXA4,PAX6,TFAP2A
	GO:0051239	Regulation of multicellular organismal process	36	2749	0.47	0.75	9.75e-08	9606.ENSP00000226574,9606.ENSP00000228606,9606.ENSP00000233638,9606.ENSP00000239938,9606.ENSP00000244745,9606.ENSP00000254480,9606.ENSP00000256495,9606.ENSP00000262238,9606.ENSP00000265354,9606.ENSP00000266269,9606.ENSP00000286639,9606.ENSP00000302935,9606.ENSP00000305422,9606.ENSP00000311816,9606.ENSP00000312987,9606.ENSP00000329170,9606.ENSP00000329357,9606.ENSP00000332293,9606.ENSP00000338157,…	NFKB1,CYP27B1,TLX2,EGR1,SOX4,SMARCC1,BHLHE40,YY1,SRF,PATZ1,BATF,IL16,CEBPB,REST,HNF4A,POU3F2,SP1,ASCL2,ZBTB16,HOXA9,USF1,PRDM1,PAX2,NCOA3,PAX4,NKX3-1,NR2F2,RXRA,HDAC2,POU2F2,MEF2A,CEBPG,MYC,FOXP1,PAX6,TFAP2A
	GO:0022414	Reproductive process	26	1504	0.59	0.87	2.44e-07	9606.ENSP00000201031,9606.ENSP00000228606,9606.ENSP00000239938,9606.ENSP00000245919,9606.ENSP00000249501,9606.ENSP00000253024,9606.ENSP00000262238,9606.ENSP00000266269,9606.ENSP00000283921,9606.ENSP00000290295,9606.ENSP00000297338,9606.ENSP00000305422,9606.ENSP00000307208,9606.ENSP00000312987,9606.ENSP00000319651,9606.ENSP00000332293,9606.ENSP00000338157,9606.ENSP00000343619,9606.ENSP00000354720,…	TFAP2C,CYP27B1,EGR1,FOSB,HOXD10,TRIM28,YY1,PATZ1,HOXA10,HOXB13,RAD21,CEBPB,BPTF,HNF4A,DMRTA1,ASCL2,ZBTB16,HOXA9,SMC3,PRDM1,LHX3,NKX3-1,NR2F2,ZNF35,CTCFL,HNF1A
	GO:2000026	Regulation of multicellular organismal development	25	1389	0.61	0.89	2.46e-07	9606.ENSP00000228606,9606.ENSP00000233638,9606.ENSP00000244745,9606.ENSP00000254480,9606.ENSP00000256495,9606.ENSP00000262238,9606.ENSP00000265354,9606.ENSP00000286639,9606.ENSP00000305422,9606.ENSP00000311816,9606.ENSP00000312987,9606.ENSP00000329357,9606.ENSP00000332293,9606.ENSP00000338157,9606.ENSP00000343619,9606.ENSP00000358092,9606.ENSP00000359319,9606.ENSP00000361066,9606.ENSP00000368014,…	CYP27B1,TLX2,SOX4,SMARCC1,BHLHE40,YY1,SRF,BATF,CEBPB,REST,HNF4A,SP1,ASCL2,ZBTB16,HOXA9,PRDM1,PAX2,NCOA3,PAX4,RXRA,HDAC2,MYC,FOXP1,PAX6,TFAP2A
	GO:1901700	Response to oxygen-containing compound	26	1547	0.58	0.84	4.21e-07	9606.ENSP00000226574,9606.ENSP00000228606,9606.ENSP00000239938,9606.ENSP00000244745,9606.ENSP00000245919,9606.ENSP00000252818,9606.ENSP00000254480,9606.ENSP00000265354,9606.ENSP00000283921,9606.ENSP00000290295,9606.ENSP00000305422,9606.ENSP00000312987,9606.ENSP00000329357,9606.ENSP00000343619,9606.ENSP00000351490,9606.ENSP00000357000,9606.ENSP00000359319,9606.ENSP00000361066,9606.ENSP00000368014,…	NFKB1,CYP27B1,EGR1,SOX4,FOSB,JUND,SMARCC1,SRF,HOXA10,HOXB13,CEBPB,HNF4A,SP1,HOXA9,MAX,USF1,PAX2,NCOA3,PAX4,NKX3-1,NR2F2,ZNF35,RXRA,HDAC2,HNF1A,FOXP1
	GO:0009653	Anatomical structure morphogenesis	31	2229	0.5	0.74	6.46e-07	9606.ENSP00000226574,9606.ENSP00000233638,9606.ENSP00000244745,9606.ENSP00000249501,9606.ENSP00000253024,9606.ENSP00000254480,9606.ENSP00000262238,9606.ENSP00000262367,9606.ENSP00000263253,9606.ENSP00000265354,9606.ENSP00000283921,9606.ENSP00000290295,9606.ENSP00000297293,9606.ENSP00000305422,9606.ENSP00000311816,9606.ENSP00000326272,9606.ENSP00000338157,9606.ENSP00000343619,9606.ENSP00000358092,…	NFKB1,TLX2,SOX4,HOXD10,TRIM28,SMARCC1,YY1,CREBBP,EP300,SRF,HOXA10,HOXB13,LMTK2,CEBPB,REST,FOXL1,ZBTB16,HOXA9,PRDM1,PAX2,LHX3,PAX4,NKX3-1,NR2F2,HDAC2,HNF1A,MEF2A,MYC,HOXA4,PAX6,TFAP2A
	GO:0043009	Chordate embryonic development	17	654	0.77	1.02	1.01e-06	9606.ENSP00000244745,9606.ENSP00000249501,9606.ENSP00000253024,9606.ENSP00000263253,9606.ENSP00000265354,9606.ENSP00000305422,9606.ENSP00000307208,9606.ENSP00000332293,9606.ENSP00000343619,9606.ENSP00000358092,9606.ENSP00000359319,9606.ENSP00000370253,9606.ENSP00000377721,9606.ENSP00000438804,9606.ENSP00000479166,9606.ENSP00000492024,9606.ENSP00000501092	SOX4,HOXD10,TRIM28,EP300,SRF,CEBPB,BPTF,ASCL2,HOXA9,PRDM1,PAX2,NKX3-1,NR2F2,HNF1A,HOXA4,PAX6,TFAP2A
	GO:0051240	Positive regulation of multicellular organismal process	25	1505	0.58	0.81	1.15e-06	9606.ENSP00000228606,9606.ENSP00000239938,9606.ENSP00000244745,9606.ENSP00000254480,9606.ENSP00000265354,9606.ENSP00000286639,9606.ENSP00000302935,9606.ENSP00000305422,9606.ENSP00000311816,9606.ENSP00000329170,9606.ENSP00000329357,9606.ENSP00000338157,9606.ENSP00000357000,9606.ENSP00000359319,9606.ENSP00000361066,9606.ENSP00000370253,9606.ENSP00000419692,9606.ENSP00000430432,9606.ENSP00000431603,…	CYP27B1,EGR1,SOX4,SMARCC1,SRF,BATF,IL16,CEBPB,REST,POU3F2,SP1,ZBTB16,USF1,PAX2,NCOA3,NKX3-1,RXRA,HDAC2,POU2F2,MEF2A,CEBPG,MYC,FOXP1,PAX6,TFAP2A
	GO:0009725	Response to hormone	18	762	0.73	0.97	1.40e-06	9606.ENSP00000226574,9606.ENSP00000228606,9606.ENSP00000239938,9606.ENSP00000245919,9606.ENSP00000252818,9606.ENSP00000254480,9606.ENSP00000262238,9606.ENSP00000263253,9606.ENSP00000265354,9606.ENSP00000283921,9606.ENSP00000311816,9606.ENSP00000312987,9606.ENSP00000329357,9606.ENSP00000351490,9606.ENSP00000357000,9606.ENSP00000361066,9606.ENSP00000370253,9606.ENSP00000419692	NFKB1,CYP27B1,EGR1,FOSB,JUND,SMARCC1,YY1,EP300,SRF,HOXA10,REST,HNF4A,SP1,MAX,USF1,NCOA3,NKX3-1,RXRA
	GO:0014070	Response to organic cyclic compound	19	861	0.7	0.93	1.44e-06	9606.ENSP00000226574,9606.ENSP00000228606,9606.ENSP00000239938,9606.ENSP00000245919,9606.ENSP00000252818,9606.ENSP00000283921,9606.ENSP00000290295,9606.ENSP00000305422,9606.ENSP00000311816,9606.ENSP00000312987,9606.ENSP00000343619,9606.ENSP00000361066,9606.ENSP00000368014,9606.ENSP00000370253,9606.ENSP00000377721,9606.ENSP00000419692,9606.ENSP00000430432,9606.ENSP00000438804,9606.ENSP00000484803	NFKB1,CYP27B1,EGR1,FOSB,JUND,HOXA10,HOXB13,CEBPB,REST,HNF4A,HOXA9,NCOA3,PAX4,NKX3-1,NR2F2,RXRA,HDAC2,HNF1A,FOXP1
	GO:0048869	Cellular developmental process	39	3530	0.4	0.63	1.50e-06	9606.ENSP00000239938,9606.ENSP00000242462,9606.ENSP00000244745,9606.ENSP00000249501,9606.ENSP00000252818,9606.ENSP00000253024,9606.ENSP00000262238,9606.ENSP00000263253,9606.ENSP00000265354,9606.ENSP00000266269,9606.ENSP00000286639,9606.ENSP00000290295,9606.ENSP00000297293,9606.ENSP00000305422,9606.ENSP00000311816,9606.ENSP00000312987,9606.ENSP00000319651,9606.ENSP00000326272,9606.ENSP00000329170,…	EGR1,NEUROG3,SOX4,HOXD10,JUND,TRIM28,YY1,EP300,SRF,PATZ1,BATF,HOXB13,LMTK2,CEBPB,REST,HNF4A,DMRTA1,FOXL1,POU3F2,ASCL2,ZBTB16,SOAT1,PRDM1,PAX2,LHX3,NCOA3,PAX4,NKX3-1,NR2F2,CHD2,TCF4,TCF12,RXRA,HDAC2,DBX1,MEF2A,CEBPG,FOXP1,PAX6
	GO:0048598	Embryonic morphogenesis	16	590	0.79	1.02	1.58e-06	9606.ENSP00000233638,9606.ENSP00000244745,9606.ENSP00000249501,9606.ENSP00000253024,9606.ENSP00000262367,9606.ENSP00000265354,9606.ENSP00000283921,9606.ENSP00000311816,9606.ENSP00000338157,9606.ENSP00000343619,9606.ENSP00000359319,9606.ENSP00000430432,9606.ENSP00000438804,9606.ENSP00000479166,9606.ENSP00000492024,9606.ENSP00000501092	TLX2,SOX4,HOXD10,TRIM28,CREBBP,SRF,HOXA10,REST,ZBTB16,HOXA9,PAX2,HDAC2,HNF1A,HOXA4,PAX6,TFAP2A
	GO:0042127	Regulation of cell population proliferation	26	1669	0.55	0.77	1.78e-06	9606.ENSP00000201031,9606.ENSP00000219782,9606.ENSP00000228606,9606.ENSP00000239938,9606.ENSP00000244745,9606.ENSP00000252818,9606.ENSP00000254480,9606.ENSP00000265354,9606.ENSP00000305422,9606.ENSP00000311816,9606.ENSP00000312987,9606.ENSP00000329170,9606.ENSP00000329357,9606.ENSP00000332293,9606.ENSP00000338157,9606.ENSP00000358092,9606.ENSP00000359319,9606.ENSP00000370253,9606.ENSP00000377721,…	TFAP2C,MAZ,CYP27B1,EGR1,SOX4,JUND,SMARCC1,SRF,CEBPB,REST,HNF4A,POU3F2,SP1,ASCL2,ZBTB16,PRDM1,PAX2,NKX3-1,NR2F2,ZNF143,HDAC2,MYC,FOXP1,PAX6,CTCF,TFAP2A
	GO:0050793	Regulation of developmental process	32	2492	0.46	0.69	1.99e-06	9606.ENSP00000226574,9606.ENSP00000228606,9606.ENSP00000233638,9606.ENSP00000242462,9606.ENSP00000244745,9606.ENSP00000252818,9606.ENSP00000254480,9606.ENSP00000256495,9606.ENSP00000262238,9606.ENSP00000265354,9606.ENSP00000286639,9606.ENSP00000305422,9606.ENSP00000311816,9606.ENSP00000312987,9606.ENSP00000329170,9606.ENSP00000329357,9606.ENSP00000332293,9606.ENSP00000338157,9606.ENSP00000343619,…	NFKB1,CYP27B1,TLX2,NEUROG3,SOX4,JUND,SMARCC1,BHLHE40,YY1,SRF,BATF,CEBPB,REST,HNF4A,POU3F2,SP1,ASCL2,ZBTB16,HOXA9,PRDM1,PAX2,NCOA3,PAX4,NKX3-1,TCF4,TCF12,RXRA,HDAC2,MYC,FOXP1,PAX6,TFAP2A
	GO:0006325	Chromatin organization	16	612	0.77	0.99	2.52e-06	9606.ENSP00000201031,9606.ENSP00000253024,9606.ENSP00000254480,9606.ENSP00000262238,9606.ENSP00000263253,9606.ENSP00000265990,9606.ENSP00000268712,9606.ENSP00000307208,9606.ENSP00000377747,9606.ENSP00000415579,9606.ENSP00000430432,9606.ENSP00000438804,9606.ENSP00000478887,9606.ENSP00000482613,9606.ENSP00000492024,9606.ENSP00000494538	TFAP2C,TRIM28,SMARCC1,YY1,EP300,BTAF1,NCOR1,BPTF,CHD2,CTCFL,HDAC2,HNF1A,MYC,HMGN3,PAX6,CTCF
	GO:0048568	Embryonic organ development	14	454	0.84	1.05	3.06e-06	9606.ENSP00000249501,9606.ENSP00000253024,9606.ENSP00000265354,9606.ENSP00000305422,9606.ENSP00000307208,9606.ENSP00000311816,9606.ENSP00000332293,9606.ENSP00000343619,9606.ENSP00000358092,9606.ENSP00000359319,9606.ENSP00000377721,9606.ENSP00000479166,9606.ENSP00000492024,9606.ENSP00000501092	HOXD10,TRIM28,SRF,CEBPB,BPTF,REST,ASCL2,HOXA9,PRDM1,PAX2,NR2F2,HOXA4,PAX6,TFAP2A
	GO:0010033	Response to organic substance	33	2692	0.44	0.66	3.17e-06	9606.ENSP00000226574,9606.ENSP00000228606,9606.ENSP00000239938,9606.ENSP00000244745,9606.ENSP00000245919,9606.ENSP00000252818,9606.ENSP00000254480,9606.ENSP00000262238,9606.ENSP00000263253,9606.ENSP00000265354,9606.ENSP00000283921,9606.ENSP00000290295,9606.ENSP00000302935,9606.ENSP00000305422,9606.ENSP00000311816,9606.ENSP00000312987,9606.ENSP00000329170,9606.ENSP00000329357,9606.ENSP00000343619,…	NFKB1,CYP27B1,EGR1,SOX4,FOSB,JUND,SMARCC1,YY1,EP300,SRF,HOXA10,HOXB13,IL16,CEBPB,REST,HNF4A,POU3F2,SP1,HOXA9,MAX,USF1,PAX2,NCOA3,PAX4,NKX3-1,NR2F2,ZNF35,RXRA,HDAC2,HNF1A,MYC,FOXP1,PAX6
	GO:0003006	Developmental process involved in reproduction	20	1023	0.65	0.85	3.54e-06	9606.ENSP00000201031,9606.ENSP00000228606,9606.ENSP00000253024,9606.ENSP00000262238,9606.ENSP00000266269,9606.ENSP00000283921,9606.ENSP00000290295,9606.ENSP00000305422,9606.ENSP00000307208,9606.ENSP00000312987,9606.ENSP00000319651,9606.ENSP00000332293,9606.ENSP00000338157,9606.ENSP00000343619,9606.ENSP00000358092,9606.ENSP00000360811,9606.ENSP00000370253,9606.ENSP00000377721,9606.ENSP00000379368,…	TFAP2C,CYP27B1,TRIM28,YY1,PATZ1,HOXA10,HOXB13,CEBPB,BPTF,HNF4A,DMRTA1,ASCL2,ZBTB16,HOXA9,PRDM1,LHX3,NKX3-1,NR2F2,ZNF35,HNF1A
	GO:0030154	Cell differentiation	38	3507	0.39	0.6	4.10e-06	9606.ENSP00000239938,9606.ENSP00000242462,9606.ENSP00000244745,9606.ENSP00000249501,9606.ENSP00000252818,9606.ENSP00000253024,9606.ENSP00000262238,9606.ENSP00000263253,9606.ENSP00000265354,9606.ENSP00000266269,9606.ENSP00000286639,9606.ENSP00000290295,9606.ENSP00000297293,9606.ENSP00000305422,9606.ENSP00000311816,9606.ENSP00000312987,9606.ENSP00000319651,9606.ENSP00000326272,9606.ENSP00000329170,…	EGR1,NEUROG3,SOX4,HOXD10,JUND,TRIM28,YY1,EP300,SRF,PATZ1,BATF,HOXB13,LMTK2,CEBPB,REST,HNF4A,DMRTA1,FOXL1,POU3F2,ASCL2,ZBTB16,SOAT1,PRDM1,PAX2,LHX3,PAX4,NKX3-1,NR2F2,CHD2,TCF4,TCF12,RXRA,HDAC2,DBX1,MEF2A,CEBPG,FOXP1,PAX6
	GO:0033993	Response to lipid	18	827	0.69	0.89	4.10e-06	9606.ENSP00000226574,9606.ENSP00000228606,9606.ENSP00000245919,9606.ENSP00000252818,9606.ENSP00000283921,9606.ENSP00000290295,9606.ENSP00000305422,9606.ENSP00000311816,9606.ENSP00000312987,9606.ENSP00000343619,9606.ENSP00000359319,9606.ENSP00000361066,9606.ENSP00000370253,9606.ENSP00000377721,9606.ENSP00000379368,9606.ENSP00000419692,9606.ENSP00000430432,9606.ENSP00000484803	NFKB1,CYP27B1,FOSB,JUND,HOXA10,HOXB13,CEBPB,REST,HNF4A,HOXA9,PAX2,NCOA3,NKX3-1,NR2F2,ZNF35,RXRA,HDAC2,FOXP1
	GO:0070482	Response to oxygen levels	12	318	0.93	1.11	4.10e-06	9606.ENSP00000239938,9606.ENSP00000252818,9606.ENSP00000262367,9606.ENSP00000263253,9606.ENSP00000265354,9606.ENSP00000311816,9606.ENSP00000332293,9606.ENSP00000357000,9606.ENSP00000370253,9606.ENSP00000382805,9606.ENSP00000430432,9606.ENSP00000478887	EGR1,JUND,CREBBP,EP300,SRF,REST,ASCL2,USF1,NKX3-1,BACH1,HDAC2,MYC
	GO:0035108	Limb morphogenesis	9	144	1.15	1.28	4.32e-06	9606.ENSP00000244745,9606.ENSP00000249501,9606.ENSP00000262367,9606.ENSP00000283921,9606.ENSP00000338157,9606.ENSP00000343619,9606.ENSP00000430432,9606.ENSP00000438804,9606.ENSP00000501092	SOX4,HOXD10,CREBBP,HOXA10,ZBTB16,HOXA9,HDAC2,HNF1A,TFAP2A
	GO:0001890	Placenta development	9	149	1.14	1.25	5.58e-06	9606.ENSP00000228606,9606.ENSP00000253024,9606.ENSP00000305422,9606.ENSP00000307208,9606.ENSP00000332293,9606.ENSP00000358092,9606.ENSP00000360811,9606.ENSP00000377721,9606.ENSP00000438804	CYP27B1,TRIM28,CEBPB,BPTF,ASCL2,PRDM1,LHX3,NR2F2,HNF1A
	GO:0060429	Epithelium development	20	1069	0.63	0.81	6.67e-06	9606.ENSP00000242462,9606.ENSP00000244745,9606.ENSP00000253024,9606.ENSP00000263253,9606.ENSP00000265354,9606.ENSP00000290295,9606.ENSP00000305422,9606.ENSP00000311816,9606.ENSP00000312987,9606.ENSP00000329170,9606.ENSP00000358092,9606.ENSP00000359319,9606.ENSP00000360811,9606.ENSP00000368014,9606.ENSP00000370253,9606.ENSP00000377721,9606.ENSP00000430432,9606.ENSP00000478887,9606.ENSP00000492024,…	NEUROG3,SOX4,TRIM28,EP300,SRF,HOXB13,CEBPB,REST,HNF4A,POU3F2,PRDM1,PAX2,LHX3,PAX4,NKX3-1,NR2F2,HDAC2,MYC,PAX6,TFAP2A
	GO:0048732	Gland development	13	419	0.85	0.99	8.72e-06	9606.ENSP00000226574,9606.ENSP00000265354,9606.ENSP00000283921,9606.ENSP00000290295,9606.ENSP00000305422,9606.ENSP00000312987,9606.ENSP00000329170,9606.ENSP00000343619,9606.ENSP00000360811,9606.ENSP00000370253,9606.ENSP00000438804,9606.ENSP00000466022,9606.ENSP00000492024	NFKB1,SRF,HOXA10,HOXB13,CEBPB,HNF4A,POU3F2,HOXA9,LHX3,NKX3-1,HNF1A,CEBPG,PAX6
	GO:0001655	Urogenital system development	12	347	0.89	1.03	9.45e-06	9606.ENSP00000239938,9606.ENSP00000244745,9606.ENSP00000283921,9606.ENSP00000290295,9606.ENSP00000338157,9606.ENSP00000343619,9606.ENSP00000349503,9606.ENSP00000358092,9606.ENSP00000359319,9606.ENSP00000370253,9606.ENSP00000478887,9606.ENSP00000501092	EGR1,SOX4,HOXA10,HOXB13,ZBTB16,HOXA9,ZBTB14,PRDM1,PAX2,NKX3-1,MYC,TFAP2A
	GO:0001666	Response to hypoxia	11	278	0.95	1.08	9.45e-06	9606.ENSP00000239938,9606.ENSP00000252818,9606.ENSP00000262367,9606.ENSP00000263253,9606.ENSP00000265354,9606.ENSP00000311816,9606.ENSP00000332293,9606.ENSP00000357000,9606.ENSP00000370253,9606.ENSP00000382805,9606.ENSP00000478887	EGR1,JUND,CREBBP,EP300,SRF,REST,ASCL2,USF1,NKX3-1,BACH1,MYC
	GO:0051094	Positive regulation of developmental process	22	1332	0.57	0.75	1.02e-05	9606.ENSP00000226574,9606.ENSP00000228606,9606.ENSP00000242462,9606.ENSP00000244745,9606.ENSP00000252818,9606.ENSP00000254480,9606.ENSP00000265354,9606.ENSP00000305422,9606.ENSP00000311816,9606.ENSP00000329170,9606.ENSP00000329357,9606.ENSP00000338157,9606.ENSP00000359319,9606.ENSP00000361066,9606.ENSP00000368014,9606.ENSP00000381382,9606.ENSP00000388940,9606.ENSP00000419692,9606.ENSP00000430432,…	NFKB1,CYP27B1,NEUROG3,SOX4,JUND,SMARCC1,SRF,CEBPB,REST,POU3F2,SP1,ZBTB16,PAX2,NCOA3,PAX4,TCF4,TCF12,RXRA,HDAC2,MYC,PAX6,TFAP2A
	GO:0006366	Transcription by RNA polymerase II	12	357	0.88	1.0	1.23e-05	9606.ENSP00000219782,9606.ENSP00000226574,9606.ENSP00000245919,9606.ENSP00000252818,9606.ENSP00000263253,9606.ENSP00000265354,9606.ENSP00000305422,9606.ENSP00000312987,9606.ENSP00000377969,9606.ENSP00000419692,9606.ENSP00000438804,9606.ENSP00000492024	MAZ,NFKB1,FOSB,JUND,EP300,SRF,CEBPB,HNF4A,GTF2F1,RXRA,HNF1A,PAX6
	GO:0006351	Transcription, DNA-templated	14	518	0.79	0.92	1.27e-05	9606.ENSP00000219782,9606.ENSP00000226574,9606.ENSP00000245919,9606.ENSP00000252818,9606.ENSP00000263253,9606.ENSP00000265354,9606.ENSP00000305422,9606.ENSP00000312987,9606.ENSP00000343619,9606.ENSP00000377969,9606.ENSP00000419692,9606.ENSP00000438804,9606.ENSP00000453095,9606.ENSP00000492024	MAZ,NFKB1,FOSB,JUND,EP300,SRF,CEBPB,HNF4A,HOXA9,GTF2F1,RXRA,HNF1A,MEF2A,PAX6
	GO:0009719	Response to endogenous stimulus	22	1363	0.56	0.73	1.45e-05	9606.ENSP00000226574,9606.ENSP00000228606,9606.ENSP00000239938,9606.ENSP00000245919,9606.ENSP00000252818,9606.ENSP00000254480,9606.ENSP00000262238,9606.ENSP00000263253,9606.ENSP00000265354,9606.ENSP00000283921,9606.ENSP00000305422,9606.ENSP00000311816,9606.ENSP00000312987,9606.ENSP00000329357,9606.ENSP00000351490,9606.ENSP00000357000,9606.ENSP00000359319,9606.ENSP00000361066,9606.ENSP00000370253,…	NFKB1,CYP27B1,EGR1,FOSB,JUND,SMARCC1,YY1,EP300,SRF,HOXA10,CEBPB,REST,HNF4A,SP1,MAX,USF1,PAX2,NCOA3,NKX3-1,RXRA,HDAC2,HNF1A
	GO:0030326	Embryonic limb morphogenesis	8	120	1.18	1.19	1.47e-05	9606.ENSP00000249501,9606.ENSP00000262367,9606.ENSP00000283921,9606.ENSP00000338157,9606.ENSP00000343619,9606.ENSP00000430432,9606.ENSP00000438804,9606.ENSP00000501092	HOXD10,CREBBP,HOXA10,ZBTB16,HOXA9,HDAC2,HNF1A,TFAP2A
	GO:0070887	Cellular response to chemical stimulus	31	2609	0.43	0.61	1.73e-05	9606.ENSP00000221130,9606.ENSP00000226574,9606.ENSP00000239938,9606.ENSP00000244745,9606.ENSP00000245919,9606.ENSP00000252818,9606.ENSP00000254480,9606.ENSP00000262238,9606.ENSP00000263253,9606.ENSP00000265354,9606.ENSP00000302935,9606.ENSP00000305422,9606.ENSP00000311816,9606.ENSP00000312987,9606.ENSP00000329170,9606.ENSP00000329357,9606.ENSP00000351490,9606.ENSP00000357000,9606.ENSP00000359319,…	GSR,NFKB1,EGR1,SOX4,FOSB,JUND,SMARCC1,YY1,EP300,SRF,IL16,CEBPB,REST,HNF4A,POU3F2,SP1,MAX,USF1,PAX2,NCOA3,NKX3-1,ZNF35,BACH1,RXRA,HDAC2,HNF1A,MEF2A,MYC,FOXP1,PAX6,TFAP2A
	GO:0035270	Endocrine system development	8	130	1.14	1.13	2.48e-05	9606.ENSP00000242462,9606.ENSP00000244745,9606.ENSP00000265354,9606.ENSP00000312987,9606.ENSP00000329170,9606.ENSP00000360811,9606.ENSP00000368014,9606.ENSP00000492024	NEUROG3,SOX4,SRF,HNF4A,POU3F2,LHX3,PAX4,PAX6
	GO:0051276	Chromosome organization	18	968	0.62	0.75	3.33e-05	9606.ENSP00000201031,9606.ENSP00000253024,9606.ENSP00000254480,9606.ENSP00000262238,9606.ENSP00000263253,9606.ENSP00000265990,9606.ENSP00000268712,9606.ENSP00000297338,9606.ENSP00000307208,9606.ENSP00000354720,9606.ENSP00000377747,9606.ENSP00000415579,9606.ENSP00000430432,9606.ENSP00000438804,9606.ENSP00000478887,9606.ENSP00000482613,9606.ENSP00000492024,9606.ENSP00000494538	TFAP2C,TRIM28,SMARCC1,YY1,EP300,BTAF1,NCOR1,RAD21,BPTF,SMC3,CHD2,CTCFL,HDAC2,HNF1A,MYC,HMGN3,PAX6,CTCF
	GO:0045597	Positive regulation of cell differentiation	17	876	0.64	0.75	4.21e-05	9606.ENSP00000226574,9606.ENSP00000228606,9606.ENSP00000242462,9606.ENSP00000244745,9606.ENSP00000252818,9606.ENSP00000254480,9606.ENSP00000265354,9606.ENSP00000305422,9606.ENSP00000311816,9606.ENSP00000338157,9606.ENSP00000359319,9606.ENSP00000361066,9606.ENSP00000368014,9606.ENSP00000381382,9606.ENSP00000388940,9606.ENSP00000430432,9606.ENSP00000492024	NFKB1,CYP27B1,NEUROG3,SOX4,JUND,SMARCC1,SRF,CEBPB,REST,ZBTB16,PAX2,NCOA3,PAX4,TCF4,TCF12,HDAC2,PAX6
	GO:0048511	Rhythmic process	10	270	0.92	0.93	6.05e-05	9606.ENSP00000239938,9606.ENSP00000252818,9606.ENSP00000256495,9606.ENSP00000262367,9606.ENSP00000263253,9606.ENSP00000268712,9606.ENSP00000312987,9606.ENSP00000329357,9606.ENSP00000368014,9606.ENSP00000430432	EGR1,JUND,BHLHE40,CREBBP,EP300,NCOR1,HNF4A,SP1,PAX4,HDAC2
	GO:0007399	Nervous system development	27	2188	0.45	0.59	7.12e-05	9606.ENSP00000233638,9606.ENSP00000242462,9606.ENSP00000244745,9606.ENSP00000249501,9606.ENSP00000254480,9606.ENSP00000263253,9606.ENSP00000265354,9606.ENSP00000297293,9606.ENSP00000305422,9606.ENSP00000307208,9606.ENSP00000311816,9606.ENSP00000329170,9606.ENSP00000330190,9606.ENSP00000332293,9606.ENSP00000338157,9606.ENSP00000358092,9606.ENSP00000359319,9606.ENSP00000360811,9606.ENSP00000377721,…	TLX2,NEUROG3,SOX4,HOXD10,SMARCC1,EP300,SRF,LMTK2,CEBPB,BPTF,REST,POU3F2,POU6F1,ASCL2,ZBTB16,PRDM1,PAX2,LHX3,NR2F2,TCF4,TCF12,HDAC2,DBX1,MEF2A,FOXP1,PAX6,TFAP2A
	GO:0048534	Hematopoietic or lymphoid organ development	15	705	0.68	0.76	7.32e-05	9606.ENSP00000239938,9606.ENSP00000244745,9606.ENSP00000262238,9606.ENSP00000263253,9606.ENSP00000265354,9606.ENSP00000266269,9606.ENSP00000286639,9606.ENSP00000305422,9606.ENSP00000311816,9606.ENSP00000326272,9606.ENSP00000338157,9606.ENSP00000343619,9606.ENSP00000377747,9606.ENSP00000466022,9606.ENSP00000484803	EGR1,SOX4,YY1,EP300,SRF,PATZ1,BATF,CEBPB,REST,FOXL1,ZBTB16,HOXA9,CHD2,CEBPG,FOXP1
	GO:0002065	Columnar/cuboidal epithelial cell differentiation	7	105	1.18	1.04	8.63e-05	9606.ENSP00000244745,9606.ENSP00000312987,9606.ENSP00000329170,9606.ENSP00000358092,9606.ENSP00000360811,9606.ENSP00000368014,9606.ENSP00000492024	SOX4,HNF4A,POU3F2,PRDM1,LHX3,PAX4,PAX6
	GO:0030855	Epithelial cell differentiation	14	617	0.71	0.77	8.63e-05	9606.ENSP00000242462,9606.ENSP00000244745,9606.ENSP00000290295,9606.ENSP00000305422,9606.ENSP00000311816,9606.ENSP00000312987,9606.ENSP00000329170,9606.ENSP00000358092,9606.ENSP00000359319,9606.ENSP00000360811,9606.ENSP00000368014,9606.ENSP00000377721,9606.ENSP00000430432,9606.ENSP00000492024	NEUROG3,SOX4,HOXB13,CEBPB,REST,HNF4A,POU3F2,PRDM1,PAX2,LHX3,PAX4,NR2F2,HDAC2,PAX6
	GO:0042221	Response to chemical	38	4010	0.33	0.49	0.00011	9606.ENSP00000221130,9606.ENSP00000226574,9606.ENSP00000228606,9606.ENSP00000239938,9606.ENSP00000244745,9606.ENSP00000245919,9606.ENSP00000252818,9606.ENSP00000254480,9606.ENSP00000262238,9606.ENSP00000263253,9606.ENSP00000265354,9606.ENSP00000283921,9606.ENSP00000290295,9606.ENSP00000302935,9606.ENSP00000305422,9606.ENSP00000311816,9606.ENSP00000312987,9606.ENSP00000329170,9606.ENSP00000329357,…	GSR,NFKB1,CYP27B1,EGR1,SOX4,FOSB,JUND,SMARCC1,YY1,EP300,SRF,HOXA10,HOXB13,IL16,CEBPB,REST,HNF4A,POU3F2,SP1,HOXA9,MAX,USF1,PAX2,LHX3,NCOA3,PAX4,NKX3-1,NR2F2,ZNF35,BACH1,RXRA,HDAC2,HNF1A,MEF2A,MYC,FOXP1,PAX6,TFAP2A
	GO:0033554	Cellular response to stress	22	1572	0.5	0.6	0.00014	9606.ENSP00000221130,9606.ENSP00000226574,9606.ENSP00000239938,9606.ENSP00000252818,9606.ENSP00000253024,9606.ENSP00000262238,9606.ENSP00000263253,9606.ENSP00000265354,9606.ENSP00000286639,9606.ENSP00000297338,9606.ENSP00000305422,9606.ENSP00000351490,9606.ENSP00000354720,9606.ENSP00000359319,9606.ENSP00000370253,9606.ENSP00000377747,9606.ENSP00000377845,9606.ENSP00000382805,9606.ENSP00000430432,…	GSR,NFKB1,EGR1,JUND,TRIM28,YY1,EP300,SRF,BATF,RAD21,CEBPB,MAX,SMC3,PAX2,NKX3-1,CHD2,ASNS,BACH1,HDAC2,CEBPG,MYC,FOXP1
	GO:2000036	Regulation of stem cell population maintenance	6	70	1.29	1.03	0.00014	9606.ENSP00000254480,9606.ENSP00000311816,9606.ENSP00000359319,9606.ENSP00000361066,9606.ENSP00000430432,9606.ENSP00000478887	SMARCC1,REST,PAX2,NCOA3,HDAC2,MYC
	GO:0030097	Hemopoiesis	14	655	0.68	0.72	0.00016	9606.ENSP00000239938,9606.ENSP00000244745,9606.ENSP00000262238,9606.ENSP00000263253,9606.ENSP00000265354,9606.ENSP00000266269,9606.ENSP00000286639,9606.ENSP00000305422,9606.ENSP00000311816,9606.ENSP00000338157,9606.ENSP00000343619,9606.ENSP00000377747,9606.ENSP00000466022,9606.ENSP00000484803	EGR1,SOX4,YY1,EP300,SRF,PATZ1,BATF,CEBPB,REST,ZBTB16,HOXA9,CHD2,CEBPG,FOXP1
	GO:2000628	Regulation of miRNA metabolic process	6	73	1.27	1.01	0.00017	9606.ENSP00000226574,9606.ENSP00000239938,9606.ENSP00000262238,9606.ENSP00000265354,9606.ENSP00000311816,9606.ENSP00000478887	NFKB1,EGR1,YY1,SRF,REST,MYC
	GO:0031016	Pancreas development	6	74	1.26	1.0	0.00018	9606.ENSP00000242462,9606.ENSP00000244745,9606.ENSP00000312987,9606.ENSP00000368014,9606.ENSP00000438804,9606.ENSP00000492024	NEUROG3,SOX4,HNF4A,PAX4,HNF1A,PAX6
	GO:0071310	Cellular response to organic substance	25	2019	0.45	0.56	0.00019	9606.ENSP00000226574,9606.ENSP00000239938,9606.ENSP00000244745,9606.ENSP00000245919,9606.ENSP00000254480,9606.ENSP00000262238,9606.ENSP00000263253,9606.ENSP00000265354,9606.ENSP00000302935,9606.ENSP00000305422,9606.ENSP00000311816,9606.ENSP00000312987,9606.ENSP00000329170,9606.ENSP00000329357,9606.ENSP00000351490,9606.ENSP00000357000,9606.ENSP00000359319,9606.ENSP00000361066,9606.ENSP00000370253,…	NFKB1,EGR1,SOX4,FOSB,SMARCC1,YY1,EP300,SRF,IL16,CEBPB,REST,HNF4A,POU3F2,SP1,MAX,USF1,PAX2,NCOA3,NKX3-1,ZNF35,RXRA,HDAC2,HNF1A,FOXP1,PAX6
	GO:0031018	Endocrine pancreas development	5	41	1.44	1.03	0.00022	9606.ENSP00000242462,9606.ENSP00000244745,9606.ENSP00000312987,9606.ENSP00000368014,9606.ENSP00000492024	NEUROG3,SOX4,HNF4A,PAX4,PAX6
	GO:0033574	Response to testosterone	5	42	1.43	1.01	0.00025	9606.ENSP00000283921,9606.ENSP00000290295,9606.ENSP00000343619,9606.ENSP00000370253,9606.ENSP00000484803	HOXA10,HOXB13,HOXA9,NKX3-1,FOXP1
	GO:0045165	Cell fate commitment	9	250	0.91	0.82	0.00026	9606.ENSP00000249501,9606.ENSP00000286639,9606.ENSP00000329170,9606.ENSP00000358092,9606.ENSP00000359319,9606.ENSP00000360811,9606.ENSP00000377721,9606.ENSP00000436881,9606.ENSP00000492024	HOXD10,BATF,POU3F2,PRDM1,PAX2,LHX3,NR2F2,DBX1,PAX6
	GO:0001708	Cell fate specification	6	85	1.2	0.91	0.00037	9606.ENSP00000249501,9606.ENSP00000329170,9606.ENSP00000359319,9606.ENSP00000360811,9606.ENSP00000436881,9606.ENSP00000492024	HOXD10,POU3F2,PAX2,LHX3,DBX1,PAX6
	GO:0006950	Response to stress	33	3358	0.35	0.48	0.00037	9606.ENSP00000221130,9606.ENSP00000226574,9606.ENSP00000228606,9606.ENSP00000239938,9606.ENSP00000252818,9606.ENSP00000253024,9606.ENSP00000262238,9606.ENSP00000262367,9606.ENSP00000263253,9606.ENSP00000265354,9606.ENSP00000286639,9606.ENSP00000290295,9606.ENSP00000297338,9606.ENSP00000305422,9606.ENSP00000311816,9606.ENSP00000312987,9606.ENSP00000329357,9606.ENSP00000332293,9606.ENSP00000351490,…	GSR,NFKB1,CYP27B1,EGR1,JUND,TRIM28,YY1,CREBBP,EP300,SRF,BATF,HOXB13,RAD21,CEBPB,REST,HNF4A,SP1,ASCL2,MAX,SMC3,USF1,PRDM1,PAX2,NKX3-1,CHD2,ASNS,BACH1,HDAC2,HNF1A,CEBPG,MYC,FOXP1,PAX6
	GO:0021517	Ventral spinal cord development	5	46	1.39	0.96	0.00037	9606.ENSP00000244745,9606.ENSP00000249501,9606.ENSP00000360811,9606.ENSP00000436881,9606.ENSP00000492024	SOX4,HOXD10,LHX3,DBX1,PAX6
	GO:0008285	Negative regulation of cell population proliferation	14	713	0.65	0.65	0.00040	9606.ENSP00000228606,9606.ENSP00000244745,9606.ENSP00000265354,9606.ENSP00000305422,9606.ENSP00000311816,9606.ENSP00000312987,9606.ENSP00000332293,9606.ENSP00000338157,9606.ENSP00000370253,9606.ENSP00000377721,9606.ENSP00000478887,9606.ENSP00000492024,9606.ENSP00000494538,9606.ENSP00000501092	CYP27B1,SOX4,SRF,CEBPB,REST,HNF4A,ASCL2,ZBTB16,NKX3-1,NR2F2,MYC,PAX6,CTCF,TFAP2A
	GO:0001892	Embryonic placenta development	6	87	1.19	0.9	0.00041	9606.ENSP00000253024,9606.ENSP00000305422,9606.ENSP00000307208,9606.ENSP00000332293,9606.ENSP00000358092,9606.ENSP00000377721	TRIM28,CEBPB,BPTF,ASCL2,PRDM1,NR2F2
	GO:0007623	Circadian rhythm	7	139	1.06	0.84	0.00044	9606.ENSP00000239938,9606.ENSP00000252818,9606.ENSP00000256495,9606.ENSP00000263253,9606.ENSP00000268712,9606.ENSP00000368014,9606.ENSP00000430432	EGR1,JUND,BHLHE40,EP300,NCOR1,PAX4,HDAC2
	GO:0030098	Lymphocyte differentiation	9	279	0.86	0.74	0.00059	9606.ENSP00000239938,9606.ENSP00000244745,9606.ENSP00000262238,9606.ENSP00000263253,9606.ENSP00000265354,9606.ENSP00000266269,9606.ENSP00000286639,9606.ENSP00000466022,9606.ENSP00000484803	EGR1,SOX4,YY1,EP300,SRF,PATZ1,BATF,CEBPG,FOXP1
	GO:0007548	Sex differentiation	9	282	0.86	0.73	0.00064	9606.ENSP00000201031,9606.ENSP00000266269,9606.ENSP00000283921,9606.ENSP00000305422,9606.ENSP00000312987,9606.ENSP00000319651,9606.ENSP00000343619,9606.ENSP00000370253,9606.ENSP00000377721	TFAP2C,PATZ1,HOXA10,CEBPB,HNF4A,DMRTA1,HOXA9,NKX3-1,NR2F2
	GO:0009628	Response to abiotic stimulus	17	1107	0.54	0.56	0.00079	9606.ENSP00000226574,9606.ENSP00000239938,9606.ENSP00000245919,9606.ENSP00000252818,9606.ENSP00000256495,9606.ENSP00000262238,9606.ENSP00000262367,9606.ENSP00000263253,9606.ENSP00000265354,9606.ENSP00000311816,9606.ENSP00000332293,9606.ENSP00000357000,9606.ENSP00000358092,9606.ENSP00000370253,9606.ENSP00000382805,9606.ENSP00000430432,9606.ENSP00000478887	NFKB1,EGR1,FOSB,JUND,BHLHE40,YY1,CREBBP,EP300,SRF,REST,ASCL2,USF1,PRDM1,NKX3-1,BACH1,HDAC2,MYC
	GO:0021510	Spinal cord development	6	99	1.14	0.81	0.00080	9606.ENSP00000242462,9606.ENSP00000244745,9606.ENSP00000249501,9606.ENSP00000360811,9606.ENSP00000436881,9606.ENSP00000492024	NEUROG3,SOX4,HOXD10,LHX3,DBX1,PAX6
	GO:0090304	Nucleic acid metabolic process	25	2203	0.41	0.49	0.00080	9606.ENSP00000219782,9606.ENSP00000226574,9606.ENSP00000245919,9606.ENSP00000252818,9606.ENSP00000253024,9606.ENSP00000262238,9606.ENSP00000263253,9606.ENSP00000263620,9606.ENSP00000265354,9606.ENSP00000286639,9606.ENSP00000297338,9606.ENSP00000305422,9606.ENSP00000312987,9606.ENSP00000343619,9606.ENSP00000354720,9606.ENSP00000358042,9606.ENSP00000377969,9606.ENSP00000382805,9606.ENSP00000415579,…	MAZ,NFKB1,FOSB,JUND,TRIM28,YY1,EP300,ARID3A,SRF,BATF,RAD21,CEBPB,HNF4A,HOXA9,SMC3,QRSL1,GTF2F1,BACH1,CTCFL,RXRA,HNF1A,MEF2A,CEBPG,PAX6,CTCF
	GO:0046885	Regulation of hormone biosynthetic process	4	25	1.56	0.89	0.00088	9606.ENSP00000226574,9606.ENSP00000228606,9606.ENSP00000239938,9606.ENSP00000311816	NFKB1,CYP27B1,EGR1,REST
	GO:0001822	Kidney development	9	296	0.84	0.7	0.00089	9606.ENSP00000239938,9606.ENSP00000244745,9606.ENSP00000338157,9606.ENSP00000349503,9606.ENSP00000358092,9606.ENSP00000359319,9606.ENSP00000370253,9606.ENSP00000478887,9606.ENSP00000501092	EGR1,SOX4,ZBTB16,ZBTB14,PRDM1,PAX2,NKX3-1,MYC,TFAP2A
	GO:0006338	Chromatin remodeling	9	303	0.83	0.69	0.0010	9606.ENSP00000254480,9606.ENSP00000262238,9606.ENSP00000265990,9606.ENSP00000307208,9606.ENSP00000377747,9606.ENSP00000430432,9606.ENSP00000438804,9606.ENSP00000478887,9606.ENSP00000492024	SMARCC1,YY1,BTAF1,BPTF,CHD2,HDAC2,HNF1A,MYC,PAX6
	GO:0008406	Gonad development	8	226	0.9	0.72	0.0010	9606.ENSP00000201031,9606.ENSP00000266269,9606.ENSP00000283921,9606.ENSP00000305422,9606.ENSP00000319651,9606.ENSP00000343619,9606.ENSP00000370253,9606.ENSP00000377721	TFAP2C,PATZ1,HOXA10,CEBPB,DMRTA1,HOXA9,NKX3-1,NR2F2
	GO:0048699	Generation of neurons	17	1131	0.53	0.54	0.0010	9606.ENSP00000242462,9606.ENSP00000244745,9606.ENSP00000249501,9606.ENSP00000265354,9606.ENSP00000297293,9606.ENSP00000305422,9606.ENSP00000311816,9606.ENSP00000329170,9606.ENSP00000332293,9606.ENSP00000358092,9606.ENSP00000359319,9606.ENSP00000360811,9606.ENSP00000377721,9606.ENSP00000430432,9606.ENSP00000436881,9606.ENSP00000453095,9606.ENSP00000492024	NEUROG3,SOX4,HOXD10,SRF,LMTK2,CEBPB,REST,POU3F2,ASCL2,PRDM1,PAX2,LHX3,NR2F2,HDAC2,DBX1,MEF2A,PAX6
	GO:0050896	Response to stimulus	55	7835	0.2	0.37	0.0010	9606.ENSP00000005260,9606.ENSP00000221130,9606.ENSP00000226574,9606.ENSP00000228606,9606.ENSP00000239938,9606.ENSP00000244745,9606.ENSP00000245919,9606.ENSP00000252818,9606.ENSP00000253024,9606.ENSP00000254480,9606.ENSP00000256495,9606.ENSP00000257749,9606.ENSP00000262238,9606.ENSP00000262367,9606.ENSP00000263253,9606.ENSP00000265354,9606.ENSP00000283921,9606.ENSP00000286639,9606.ENSP00000290295,…	BAIAP2L1,GSR,NFKB1,CYP27B1,EGR1,SOX4,FOSB,JUND,TRIM28,SMARCC1,BHLHE40,BACH2,YY1,CREBBP,EP300,SRF,HOXA10,BATF,HOXB13,LMTK2,RAD21,IL16,CEBPB,REST,HNF4A,POU3F2,SP1,ASCL2,HOXA9,MAX,SMC3,USF1,PRDM1,PAX2,LHX3,NCOA3,PAX4,NKX3-1,NR2F2,CHD2,ASNS,GTF2F1,ZNF35,BACH1,TCF12,RXRA,HDAC2,POU2F2,HNF1A,MEF2A,CEBPG,MYC,FOXP1,PAX6,TFAP2A
	GO:0007423	Sensory organ development	12	577	0.67	0.61	0.0011	9606.ENSP00000262238,9606.ENSP00000265354,9606.ENSP00000311816,9606.ENSP00000332293,9606.ENSP00000351490,9606.ENSP00000358092,9606.ENSP00000359319,9606.ENSP00000360811,9606.ENSP00000368014,9606.ENSP00000430432,9606.ENSP00000492024,9606.ENSP00000501092	YY1,SRF,REST,ASCL2,MAX,PRDM1,PAX2,LHX3,PAX4,HDAC2,PAX6,TFAP2A
	GO:0030858	Positive regulation of epithelial cell differentiation	5	60	1.28	0.82	0.0011	9606.ENSP00000228606,9606.ENSP00000359319,9606.ENSP00000361066,9606.ENSP00000368014,9606.ENSP00000492024	CYP27B1,PAX2,NCOA3,PAX4,PAX6
	GO:0034654	Nucleobase-containing compound biosynthetic process	15	913	0.57	0.56	0.0012	9606.ENSP00000219782,9606.ENSP00000226574,9606.ENSP00000245919,9606.ENSP00000252818,9606.ENSP00000263253,9606.ENSP00000263620,9606.ENSP00000265354,9606.ENSP00000305422,9606.ENSP00000312987,9606.ENSP00000343619,9606.ENSP00000377969,9606.ENSP00000419692,9606.ENSP00000438804,9606.ENSP00000453095,9606.ENSP00000492024	MAZ,NFKB1,FOSB,JUND,EP300,ARID3A,SRF,CEBPB,HNF4A,HOXA9,GTF2F1,RXRA,HNF1A,MEF2A,PAX6
	GO:1902893	Regulation of miRNA transcription	5	62	1.26	0.8	0.0012	9606.ENSP00000239938,9606.ENSP00000262238,9606.ENSP00000265354,9606.ENSP00000311816,9606.ENSP00000478887	EGR1,YY1,SRF,REST,MYC
	GO:0032870	Cellular response to hormone stimulus	11	489	0.71	0.62	0.0013	9606.ENSP00000226574,9606.ENSP00000245919,9606.ENSP00000254480,9606.ENSP00000311816,9606.ENSP00000312987,9606.ENSP00000329357,9606.ENSP00000351490,9606.ENSP00000357000,9606.ENSP00000361066,9606.ENSP00000370253,9606.ENSP00000419692	NFKB1,FOSB,SMARCC1,REST,HNF4A,SP1,MAX,USF1,NCOA3,NKX3-1,RXRA
	GO:0048468	Cell development	21	1719	0.44	0.48	0.0016	9606.ENSP00000244745,9606.ENSP00000249501,9606.ENSP00000252818,9606.ENSP00000262238,9606.ENSP00000263253,9606.ENSP00000265354,9606.ENSP00000290295,9606.ENSP00000297293,9606.ENSP00000305422,9606.ENSP00000311816,9606.ENSP00000312987,9606.ENSP00000319651,9606.ENSP00000329170,9606.ENSP00000338157,9606.ENSP00000358092,9606.ENSP00000359319,9606.ENSP00000360811,9606.ENSP00000430432,9606.ENSP00000453095,…	SOX4,HOXD10,JUND,YY1,EP300,SRF,HOXB13,LMTK2,CEBPB,REST,HNF4A,DMRTA1,POU3F2,ZBTB16,PRDM1,PAX2,LHX3,HDAC2,MEF2A,FOXP1,PAX6
	GO:0030182	Neuron differentiation	16	1062	0.53	0.52	0.0017	9606.ENSP00000242462,9606.ENSP00000244745,9606.ENSP00000249501,9606.ENSP00000265354,9606.ENSP00000297293,9606.ENSP00000305422,9606.ENSP00000311816,9606.ENSP00000329170,9606.ENSP00000332293,9606.ENSP00000358092,9606.ENSP00000359319,9606.ENSP00000360811,9606.ENSP00000430432,9606.ENSP00000436881,9606.ENSP00000453095,9606.ENSP00000492024	NEUROG3,SOX4,HOXD10,SRF,LMTK2,CEBPB,REST,POU3F2,ASCL2,PRDM1,PAX2,LHX3,HDAC2,DBX1,MEF2A,PAX6
	GO:0048665	Neuron fate specification	4	31	1.47	0.8	0.0017	9606.ENSP00000249501,9606.ENSP00000329170,9606.ENSP00000360811,9606.ENSP00000436881	HOXD10,POU3F2,LHX3,DBX1
	GO:0048663	Neuron fate commitment	5	68	1.22	0.75	0.0018	9606.ENSP00000249501,9606.ENSP00000329170,9606.ENSP00000360811,9606.ENSP00000436881,9606.ENSP00000492024	HOXD10,POU3F2,LHX3,DBX1,PAX6
	GO:0032353	Negative regulation of hormone biosynthetic process	3	10	1.83	0.8	0.0023	9606.ENSP00000226574,9606.ENSP00000228606,9606.ENSP00000311816	NFKB1,CYP27B1,REST
	GO:0051101	Regulation of DNA binding	6	124	1.04	0.68	0.0024	9606.ENSP00000253024,9606.ENSP00000263253,9606.ENSP00000311816,9606.ENSP00000430432,9606.ENSP00000466022,9606.ENSP00000492024	TRIM28,EP300,REST,HDAC2,CEBPG,PAX6
	GO:0071495	Cellular response to endogenous stimulus	16	1103	0.52	0.49	0.0026	9606.ENSP00000226574,9606.ENSP00000239938,9606.ENSP00000245919,9606.ENSP00000254480,9606.ENSP00000305422,9606.ENSP00000311816,9606.ENSP00000312987,9606.ENSP00000329357,9606.ENSP00000351490,9606.ENSP00000357000,9606.ENSP00000359319,9606.ENSP00000361066,9606.ENSP00000370253,9606.ENSP00000419692,9606.ENSP00000430432,9606.ENSP00000438804	NFKB1,EGR1,FOSB,SMARCC1,CEBPB,REST,HNF4A,SP1,MAX,USF1,PAX2,NCOA3,NKX3-1,RXRA,HDAC2,HNF1A
	GO:0042593	Glucose homeostasis	7	196	0.91	0.62	0.0031	9606.ENSP00000244745,9606.ENSP00000265354,9606.ENSP00000312987,9606.ENSP00000357000,9606.ENSP00000359319,9606.ENSP00000438804,9606.ENSP00000492024	SOX4,SRF,HNF4A,USF1,PAX2,HNF1A,PAX6
	GO:1901362	Organic cyclic compound biosynthetic process	16	1121	0.51	0.48	0.0031	9606.ENSP00000219782,9606.ENSP00000226574,9606.ENSP00000228606,9606.ENSP00000245919,9606.ENSP00000252818,9606.ENSP00000263253,9606.ENSP00000263620,9606.ENSP00000265354,9606.ENSP00000305422,9606.ENSP00000312987,9606.ENSP00000343619,9606.ENSP00000377969,9606.ENSP00000419692,9606.ENSP00000438804,9606.ENSP00000453095,9606.ENSP00000492024	MAZ,NFKB1,CYP27B1,FOSB,JUND,EP300,ARID3A,SRF,CEBPB,HNF4A,HOXA9,GTF2F1,RXRA,HNF1A,MEF2A,PAX6
	GO:0002376	Immune system process	23	2121	0.39	0.42	0.0035	9606.ENSP00000228606,9606.ENSP00000239938,9606.ENSP00000244745,9606.ENSP00000253024,9606.ENSP00000257749,9606.ENSP00000262238,9606.ENSP00000262367,9606.ENSP00000263253,9606.ENSP00000265354,9606.ENSP00000266269,9606.ENSP00000286639,9606.ENSP00000302935,9606.ENSP00000305422,9606.ENSP00000311816,9606.ENSP00000326272,9606.ENSP00000338157,9606.ENSP00000343619,9606.ENSP00000358092,9606.ENSP00000377747,…	CYP27B1,EGR1,SOX4,TRIM28,BACH2,YY1,CREBBP,EP300,SRF,PATZ1,BATF,IL16,CEBPB,REST,FOXL1,ZBTB16,HOXA9,PRDM1,CHD2,TCF12,POU2F2,CEBPG,FOXP1
	GO:0035136	Forelimb morphogenesis	4	39	1.37	0.7	0.0036	9606.ENSP00000249501,9606.ENSP00000338157,9606.ENSP00000343619,9606.ENSP00000501092	HOXD10,ZBTB16,HOXA9,TFAP2A
	GO:0046649	Lymphocyte activation	10	457	0.7	0.54	0.0037	9606.ENSP00000239938,9606.ENSP00000244745,9606.ENSP00000262238,9606.ENSP00000263253,9606.ENSP00000265354,9606.ENSP00000266269,9606.ENSP00000286639,9606.ENSP00000305422,9606.ENSP00000466022,9606.ENSP00000484803	EGR1,SOX4,YY1,EP300,SRF,PATZ1,BATF,CEBPB,CEBPG,FOXP1
	GO:0009749	Response to glucose	6	137	1.0	0.63	0.0038	9606.ENSP00000239938,9606.ENSP00000244745,9606.ENSP00000265354,9606.ENSP00000312987,9606.ENSP00000359319,9606.ENSP00000438804	EGR1,SOX4,SRF,HNF4A,PAX2,HNF1A
	GO:0072359	Circulatory system development	14	901	0.55	0.48	0.0040	9606.ENSP00000239938,9606.ENSP00000244745,9606.ENSP00000263253,9606.ENSP00000265354,9606.ENSP00000290295,9606.ENSP00000311816,9606.ENSP00000326272,9606.ENSP00000330190,9606.ENSP00000349503,9606.ENSP00000358092,9606.ENSP00000370253,9606.ENSP00000377721,9606.ENSP00000453095,9606.ENSP00000492024	EGR1,SOX4,EP300,SRF,HOXB13,REST,FOXL1,POU6F1,ZBTB14,PRDM1,NKX3-1,NR2F2,MEF2A,PAX6
	GO:0048729	Tissue morphogenesis	11	565	0.64	0.52	0.0041	9606.ENSP00000233638,9606.ENSP00000244745,9606.ENSP00000253024,9606.ENSP00000265354,9606.ENSP00000290295,9606.ENSP00000326272,9606.ENSP00000359319,9606.ENSP00000370253,9606.ENSP00000438804,9606.ENSP00000478887,9606.ENSP00000501092	TLX2,SOX4,TRIM28,SRF,HOXB13,FOXL1,PAX2,NKX3-1,HNF1A,MYC,TFAP2A
	GO:0061029	Eyelid development in camera-type eye	3	13	1.72	0.72	0.0041	9606.ENSP00000265354,9606.ENSP00000430432,9606.ENSP00000501092	SRF,HDAC2,TFAP2A
	GO:1901654	Response to ketone	7	207	0.88	0.59	0.0041	9606.ENSP00000245919,9606.ENSP00000283921,9606.ENSP00000290295,9606.ENSP00000343619,9606.ENSP00000370253,9606.ENSP00000438804,9606.ENSP00000484803	FOSB,HOXA10,HOXB13,HOXA9,NKX3-1,HNF1A,FOXP1
	GO:1902931	Negative regulation of alcohol biosynthetic process	3	13	1.72	0.72	0.0041	9606.ENSP00000226574,9606.ENSP00000228606,9606.ENSP00000311816	NFKB1,CYP27B1,REST
	GO:0007417	Central nervous system development	15	1035	0.52	0.46	0.0044	9606.ENSP00000242462,9606.ENSP00000244745,9606.ENSP00000249501,9606.ENSP00000265354,9606.ENSP00000307208,9606.ENSP00000329170,9606.ENSP00000330190,9606.ENSP00000338157,9606.ENSP00000359319,9606.ENSP00000360811,9606.ENSP00000377721,9606.ENSP00000436881,9606.ENSP00000484803,9606.ENSP00000492024,9606.ENSP00000501092	NEUROG3,SOX4,HOXD10,SRF,BPTF,POU3F2,POU6F1,ZBTB16,PAX2,LHX3,NR2F2,DBX1,FOXP1,PAX6,TFAP2A
	GO:0001654	Eye development	9	382	0.73	0.53	0.0049	9606.ENSP00000262238,9606.ENSP00000265354,9606.ENSP00000351490,9606.ENSP00000358092,9606.ENSP00000359319,9606.ENSP00000368014,9606.ENSP00000430432,9606.ENSP00000492024,9606.ENSP00000501092	YY1,SRF,MAX,PRDM1,PAX2,PAX4,HDAC2,PAX6,TFAP2A
	GO:0030856	Regulation of epithelial cell differentiation	6	149	0.96	0.59	0.0055	9606.ENSP00000228606,9606.ENSP00000305422,9606.ENSP00000359319,9606.ENSP00000361066,9606.ENSP00000368014,9606.ENSP00000492024	CYP27B1,CEBPB,PAX2,NCOA3,PAX4,PAX6
	GO:0048562	Embryonic organ morphogenesis	8	300	0.78	0.54	0.0055	9606.ENSP00000249501,9606.ENSP00000265354,9606.ENSP00000311816,9606.ENSP00000343619,9606.ENSP00000359319,9606.ENSP00000479166,9606.ENSP00000492024,9606.ENSP00000501092	HOXD10,SRF,REST,HOXA9,PAX2,HOXA4,PAX6,TFAP2A
	GO:0009605	Response to external stimulus	24	2355	0.36	0.39	0.0056	9606.ENSP00000005260,9606.ENSP00000226574,9606.ENSP00000228606,9606.ENSP00000245919,9606.ENSP00000252818,9606.ENSP00000253024,9606.ENSP00000256495,9606.ENSP00000265354,9606.ENSP00000286639,9606.ENSP00000302935,9606.ENSP00000305422,9606.ENSP00000311816,9606.ENSP00000351490,9606.ENSP00000357000,9606.ENSP00000358092,9606.ENSP00000359319,9606.ENSP00000360811,9606.ENSP00000377845,9606.ENSP00000377969,…	BAIAP2L1,NFKB1,CYP27B1,FOSB,JUND,TRIM28,BHLHE40,SRF,BATF,IL16,CEBPB,REST,MAX,USF1,PRDM1,PAX2,LHX3,ASNS,GTF2F1,HDAC2,POU2F2,CEBPG,FOXP1,PAX6
	GO:0007517	Muscle organ development	8	303	0.78	0.53	0.0058	9606.ENSP00000239938,9606.ENSP00000249501,9606.ENSP00000263253,9606.ENSP00000330190,9606.ENSP00000377721,9606.ENSP00000377747,9606.ENSP00000388940,9606.ENSP00000453095	EGR1,HOXD10,EP300,POU6F1,NR2F2,CHD2,TCF12,MEF2A
	GO:0016570	Histone modification	9	396	0.71	0.51	0.0062	9606.ENSP00000262367,9606.ENSP00000263253,9606.ENSP00000311816,9606.ENSP00000358092,9606.ENSP00000361066,9606.ENSP00000415579,9606.ENSP00000430432,9606.ENSP00000438804,9606.ENSP00000492024	CREBBP,EP300,REST,PRDM1,NCOA3,CTCFL,HDAC2,HNF1A,PAX6
	GO:0080135	Regulation of cellular response to stress	12	712	0.58	0.47	0.0063	9606.ENSP00000244745,9606.ENSP00000253024,9606.ENSP00000254480,9606.ENSP00000262238,9606.ENSP00000262367,9606.ENSP00000263253,9606.ENSP00000268712,9606.ENSP00000311816,9606.ENSP00000370253,9606.ENSP00000466022,9606.ENSP00000478887,9606.ENSP00000484803	SOX4,TRIM28,SMARCC1,YY1,CREBBP,EP300,NCOR1,REST,NKX3-1,CEBPG,MYC,FOXP1
	GO:1902459	Positive regulation of stem cell population maintenance	4	47	1.28	0.63	0.0063	9606.ENSP00000254480,9606.ENSP00000311816,9606.ENSP00000361066,9606.ENSP00000430432	SMARCC1,REST,NCOA3,HDAC2
	GO:0061061	Muscle structure development	10	498	0.66	0.49	0.0065	9606.ENSP00000239938,9606.ENSP00000249501,9606.ENSP00000263253,9606.ENSP00000265354,9606.ENSP00000311816,9606.ENSP00000330190,9606.ENSP00000377721,9606.ENSP00000377747,9606.ENSP00000388940,9606.ENSP00000453095	EGR1,HOXD10,EP300,SRF,REST,POU6F1,NR2F2,CHD2,TCF12,MEF2A
	GO:0030850	Prostate gland development	4	48	1.28	0.62	0.0067	9606.ENSP00000283921,9606.ENSP00000290295,9606.ENSP00000343619,9606.ENSP00000370253	HOXA10,HOXB13,HOXA9,NKX3-1
	GO:0071396	Cellular response to lipid	10	502	0.65	0.49	0.0068	9606.ENSP00000226574,9606.ENSP00000305422,9606.ENSP00000311816,9606.ENSP00000312987,9606.ENSP00000359319,9606.ENSP00000361066,9606.ENSP00000370253,9606.ENSP00000379368,9606.ENSP00000419692,9606.ENSP00000430432	NFKB1,CEBPB,REST,HNF4A,PAX2,NCOA3,NKX3-1,ZNF35,RXRA,HDAC2
	GO:1902105	Regulation of leukocyte differentiation	8	315	0.76	0.51	0.0072	9606.ENSP00000244745,9606.ENSP00000254480,9606.ENSP00000286639,9606.ENSP00000305422,9606.ENSP00000338157,9606.ENSP00000358092,9606.ENSP00000478887,9606.ENSP00000484803	SOX4,SMARCC1,BATF,CEBPB,ZBTB16,PRDM1,MYC,FOXP1
	GO:0071347	Cellular response to interleukin-1	5	98	1.06	0.58	0.0074	9606.ENSP00000226574,9606.ENSP00000239938,9606.ENSP00000262238,9606.ENSP00000305422,9606.ENSP00000370253	NFKB1,EGR1,YY1,CEBPB,NKX3-1
	GO:0071407	Cellular response to organic cyclic compound	10	508	0.65	0.48	0.0074	9606.ENSP00000226574,9606.ENSP00000239938,9606.ENSP00000305422,9606.ENSP00000311816,9606.ENSP00000312987,9606.ENSP00000361066,9606.ENSP00000370253,9606.ENSP00000419692,9606.ENSP00000430432,9606.ENSP00000438804	NFKB1,EGR1,CEBPB,REST,HNF4A,NCOA3,NKX3-1,RXRA,HDAC2,HNF1A
	GO:0021515	Cell differentiation in spinal cord	4	50	1.26	0.6	0.0075	9606.ENSP00000244745,9606.ENSP00000249501,9606.ENSP00000360811,9606.ENSP00000436881	SOX4,HOXD10,LHX3,DBX1
	GO:1903706	Regulation of hemopoiesis	9	410	0.7	0.49	0.0075	9606.ENSP00000244745,9606.ENSP00000254480,9606.ENSP00000286639,9606.ENSP00000305422,9606.ENSP00000338157,9606.ENSP00000343619,9606.ENSP00000358092,9606.ENSP00000478887,9606.ENSP00000484803	SOX4,SMARCC1,BATF,CEBPB,ZBTB16,HOXA9,PRDM1,MYC,FOXP1
	GO:0010467	Gene expression	22	2101	0.37	0.38	0.0077	9606.ENSP00000219782,9606.ENSP00000226574,9606.ENSP00000244745,9606.ENSP00000245919,9606.ENSP00000252818,9606.ENSP00000262238,9606.ENSP00000262367,9606.ENSP00000263253,9606.ENSP00000265354,9606.ENSP00000286639,9606.ENSP00000305422,9606.ENSP00000312987,9606.ENSP00000343619,9606.ENSP00000358042,9606.ENSP00000358092,9606.ENSP00000377747,9606.ENSP00000377969,9606.ENSP00000388940,9606.ENSP00000419692,…	MAZ,NFKB1,SOX4,FOSB,JUND,YY1,CREBBP,EP300,SRF,BATF,CEBPB,HNF4A,HOXA9,QRSL1,PRDM1,CHD2,GTF2F1,TCF12,RXRA,HNF1A,MEF2A,PAX6
	GO:0001501	Skeletal system development	10	513	0.64	0.47	0.0079	9606.ENSP00000244745,9606.ENSP00000249501,9606.ENSP00000263253,9606.ENSP00000265354,9606.ENSP00000283921,9606.ENSP00000338157,9606.ENSP00000343619,9606.ENSP00000479166,9606.ENSP00000484803,9606.ENSP00000501092	SOX4,HOXD10,EP300,SRF,HOXA10,ZBTB16,HOXA9,HOXA4,FOXP1,TFAP2A
	GO:0009059	Macromolecule biosynthetic process	17	1394	0.44	0.4	0.0094	9606.ENSP00000219782,9606.ENSP00000226574,9606.ENSP00000245919,9606.ENSP00000252818,9606.ENSP00000263253,9606.ENSP00000263620,9606.ENSP00000265354,9606.ENSP00000305422,9606.ENSP00000312987,9606.ENSP00000326272,9606.ENSP00000343619,9606.ENSP00000358042,9606.ENSP00000377969,9606.ENSP00000419692,9606.ENSP00000438804,9606.ENSP00000453095,9606.ENSP00000492024	MAZ,NFKB1,FOSB,JUND,EP300,ARID3A,SRF,CEBPB,HNF4A,FOXL1,HOXA9,QRSL1,GTF2F1,RXRA,HNF1A,MEF2A,PAX6
	GO:0022612	Gland morphogenesis	5	104	1.04	0.55	0.0094	9606.ENSP00000226574,9606.ENSP00000290295,9606.ENSP00000305422,9606.ENSP00000370253,9606.ENSP00000492024	NFKB1,HOXB13,CEBPB,NKX3-1,PAX6
	GO:0062014	Negative regulation of small molecule metabolic process	5	104	1.04	0.55	0.0094	9606.ENSP00000226574,9606.ENSP00000228606,9606.ENSP00000263253,9606.ENSP00000268712,9606.ENSP00000311816	NFKB1,CYP27B1,EP300,NCOR1,REST
	GO:2001022	Positive regulation of response to DNA damage stimulus	6	168	0.91	0.52	0.0094	9606.ENSP00000253024,9606.ENSP00000254480,9606.ENSP00000262238,9606.ENSP00000370253,9606.ENSP00000466022,9606.ENSP00000478887	TRIM28,SMARCC1,YY1,NKX3-1,CEBPG,MYC
	GO:2000630	Positive regulation of miRNA metabolic process	4	54	1.22	0.57	0.0096	9606.ENSP00000226574,9606.ENSP00000239938,9606.ENSP00000265354,9606.ENSP00000478887	NFKB1,EGR1,SRF,MYC
	GO:0001763	Morphogenesis of a branching structure	6	171	0.9	0.52	0.0100	9606.ENSP00000265354,9606.ENSP00000290295,9606.ENSP00000358092,9606.ENSP00000359319,9606.ENSP00000370253,9606.ENSP00000478887	SRF,HOXB13,PRDM1,PAX2,NKX3-1,MYC
	GO:0002244	Hematopoietic progenitor cell differentiation	5	106	1.03	0.54	0.0100	9606.ENSP00000244745,9606.ENSP00000265354,9606.ENSP00000286639,9606.ENSP00000311816,9606.ENSP00000377747	SOX4,SRF,BATF,REST,CHD2
	GO:0030217	T cell differentiation	6	171	0.9	0.52	0.0100	9606.ENSP00000239938,9606.ENSP00000244745,9606.ENSP00000265354,9606.ENSP00000266269,9606.ENSP00000286639,9606.ENSP00000484803	EGR1,SOX4,SRF,PATZ1,BATF,FOXP1
	GO:0043010	Camera-type eye development	8	334	0.73	0.48	0.0100	9606.ENSP00000262238,9606.ENSP00000265354,9606.ENSP00000351490,9606.ENSP00000359319,9606.ENSP00000368014,9606.ENSP00000430432,9606.ENSP00000492024,9606.ENSP00000501092	YY1,SRF,MAX,PAX2,PAX4,HDAC2,PAX6,TFAP2A
	GO:0060218	Hematopoietic stem cell differentiation	3	20	1.53	0.59	0.0103	9606.ENSP00000265354,9606.ENSP00000286639,9606.ENSP00000377747	SRF,BATF,CHD2
	GO:1902894	Negative regulation of miRNA transcription	3	20	1.53	0.59	0.0103	9606.ENSP00000262238,9606.ENSP00000265354,9606.ENSP00000311816	YY1,SRF,REST
	GO:0035904	Aorta development	4	56	1.21	0.56	0.0106	9606.ENSP00000244745,9606.ENSP00000265354,9606.ENSP00000358092,9606.ENSP00000370253	SOX4,SRF,PRDM1,NKX3-1
	GO:0006306	DNA methylation	4	57	1.2	0.55	0.0112	9606.ENSP00000253024,9606.ENSP00000415579,9606.ENSP00000492024,9606.ENSP00000494538	TRIM28,CTCFL,PAX6,CTCF
	GO:0060548	Negative regulation of cell death	14	1016	0.49	0.4	0.0112	9606.ENSP00000219782,9606.ENSP00000226574,9606.ENSP00000244745,9606.ENSP00000305422,9606.ENSP00000311816,9606.ENSP00000359319,9606.ENSP00000360811,9606.ENSP00000368014,9606.ENSP00000377845,9606.ENSP00000430432,9606.ENSP00000438804,9606.ENSP00000478887,9606.ENSP00000484803,9606.ENSP00000501092	MAZ,NFKB1,SOX4,CEBPB,REST,PAX2,LHX3,PAX4,ASNS,HDAC2,HNF1A,MYC,FOXP1,TFAP2A
	GO:0043388	Positive regulation of DNA binding	4	58	1.19	0.55	0.0117	9606.ENSP00000253024,9606.ENSP00000263253,9606.ENSP00000466022,9606.ENSP00000492024	TRIM28,EP300,CEBPG,PAX6
	GO:0007507	Heart development	10	548	0.62	0.43	0.0122	9606.ENSP00000244745,9606.ENSP00000263253,9606.ENSP00000265354,9606.ENSP00000311816,9606.ENSP00000326272,9606.ENSP00000330190,9606.ENSP00000349503,9606.ENSP00000358092,9606.ENSP00000370253,9606.ENSP00000453095	SOX4,EP300,SRF,REST,FOXL1,POU6F1,ZBTB14,PRDM1,NKX3-1,MEF2A
	GO:0009314	Response to radiation	9	444	0.66	0.45	0.0122	9606.ENSP00000239938,9606.ENSP00000252818,9606.ENSP00000256495,9606.ENSP00000262238,9606.ENSP00000262367,9606.ENSP00000263253,9606.ENSP00000357000,9606.ENSP00000358092,9606.ENSP00000478887	EGR1,JUND,BHLHE40,YY1,CREBBP,EP300,USF1,PRDM1,MYC
	GO:0051241	Negative regulation of multicellular organismal process	14	1035	0.49	0.39	0.0132	9606.ENSP00000226574,9606.ENSP00000233638,9606.ENSP00000262238,9606.ENSP00000265354,9606.ENSP00000266269,9606.ENSP00000311816,9606.ENSP00000332293,9606.ENSP00000359319,9606.ENSP00000370253,9606.ENSP00000377721,9606.ENSP00000430432,9606.ENSP00000478887,9606.ENSP00000484803,9606.ENSP00000492024	NFKB1,TLX2,YY1,SRF,PATZ1,REST,ASCL2,PAX2,NKX3-1,NR2F2,HDAC2,MYC,FOXP1,PAX6
	GO:0010956	Negative regulation of calcidiol 1-monooxygenase activity	2	3	2.18	0.58	0.0135	9606.ENSP00000226574,9606.ENSP00000228606	NFKB1,CYP27B1
	GO:0018076	N-terminal peptidyl-lysine acetylation	2	3	2.18	0.58	0.0135	9606.ENSP00000262367,9606.ENSP00000263253	CREBBP,EP300
	GO:0030099	Myeloid cell differentiation	7	263	0.78	0.47	0.0135	9606.ENSP00000263253,9606.ENSP00000265354,9606.ENSP00000286639,9606.ENSP00000305422,9606.ENSP00000338157,9606.ENSP00000466022,9606.ENSP00000484803	EP300,SRF,BATF,CEBPB,ZBTB16,CEBPG,FOXP1
	GO:0042981	Regulation of apoptotic process	17	1462	0.42	0.36	0.0150	9606.ENSP00000219782,9606.ENSP00000226574,9606.ENSP00000239938,9606.ENSP00000244745,9606.ENSP00000305422,9606.ENSP00000311816,9606.ENSP00000338157,9606.ENSP00000359319,9606.ENSP00000360811,9606.ENSP00000368014,9606.ENSP00000370253,9606.ENSP00000377845,9606.ENSP00000430432,9606.ENSP00000438804,9606.ENSP00000478887,9606.ENSP00000484803,9606.ENSP00000501092	MAZ,NFKB1,EGR1,SOX4,CEBPB,REST,ZBTB16,PAX2,LHX3,PAX4,NKX3-1,ASNS,HDAC2,HNF1A,MYC,FOXP1,TFAP2A
	GO:0003309	Type B pancreatic cell differentiation	3	24	1.45	0.53	0.0156	9606.ENSP00000312987,9606.ENSP00000368014,9606.ENSP00000492024	HNF4A,PAX4,PAX6
	GO:0010894	Negative regulation of steroid biosynthetic process	3	24	1.45	0.53	0.0156	9606.ENSP00000226574,9606.ENSP00000228606,9606.ENSP00000311816	NFKB1,CYP27B1,REST
	GO:1901701	Cellular response to oxygen-containing compound	14	1057	0.48	0.38	0.0159	9606.ENSP00000226574,9606.ENSP00000239938,9606.ENSP00000244745,9606.ENSP00000254480,9606.ENSP00000265354,9606.ENSP00000305422,9606.ENSP00000329357,9606.ENSP00000351490,9606.ENSP00000357000,9606.ENSP00000359319,9606.ENSP00000361066,9606.ENSP00000379368,9606.ENSP00000430432,9606.ENSP00000438804	NFKB1,EGR1,SOX4,SMARCC1,SRF,CEBPB,SP1,MAX,USF1,PAX2,NCOA3,ZNF35,HDAC2,HNF1A
	GO:0002067	Glandular epithelial cell differentiation	4	65	1.14	0.5	0.0166	9606.ENSP00000312987,9606.ENSP00000360811,9606.ENSP00000368014,9606.ENSP00000492024	HNF4A,LHX3,PAX4,PAX6
	GO:0051093	Negative regulation of developmental process	13	933	0.5	0.38	0.0166	9606.ENSP00000233638,9606.ENSP00000254480,9606.ENSP00000262238,9606.ENSP00000311816,9606.ENSP00000332293,9606.ENSP00000338157,9606.ENSP00000343619,9606.ENSP00000359319,9606.ENSP00000370253,9606.ENSP00000430432,9606.ENSP00000478887,9606.ENSP00000484803,9606.ENSP00000492024	TLX2,SMARCC1,YY1,REST,ASCL2,ZBTB16,HOXA9,PAX2,NKX3-1,HDAC2,MYC,FOXP1,PAX6
	GO:0090596	Sensory organ morphogenesis	7	276	0.76	0.44	0.0171	9606.ENSP00000262238,9606.ENSP00000311816,9606.ENSP00000358092,9606.ENSP00000359319,9606.ENSP00000430432,9606.ENSP00000492024,9606.ENSP00000501092	YY1,REST,PRDM1,PAX2,HDAC2,PAX6,TFAP2A
	GO:0001775	Cell activation	11	693	0.56	0.39	0.0174	9606.ENSP00000239938,9606.ENSP00000244745,9606.ENSP00000262238,9606.ENSP00000263253,9606.ENSP00000265354,9606.ENSP00000266269,9606.ENSP00000286639,9606.ENSP00000305422,9606.ENSP00000343619,9606.ENSP00000466022,9606.ENSP00000484803	EGR1,SOX4,YY1,EP300,SRF,PATZ1,BATF,CEBPB,HOXA9,CEBPG,FOXP1
	GO:0008284	Positive regulation of cell population proliferation	13	945	0.49	0.37	0.0183	9606.ENSP00000219782,9606.ENSP00000239938,9606.ENSP00000244745,9606.ENSP00000254480,9606.ENSP00000329170,9606.ENSP00000329357,9606.ENSP00000359319,9606.ENSP00000370253,9606.ENSP00000379847,9606.ENSP00000430432,9606.ENSP00000478887,9606.ENSP00000484803,9606.ENSP00000492024	MAZ,EGR1,SOX4,SMARCC1,POU3F2,SP1,PAX2,NKX3-1,ZNF143,HDAC2,MYC,FOXP1,PAX6
	GO:0044271	Cellular nitrogen compound biosynthetic process	17	1494	0.41	0.35	0.0183	9606.ENSP00000219782,9606.ENSP00000226574,9606.ENSP00000245919,9606.ENSP00000252818,9606.ENSP00000263253,9606.ENSP00000263620,9606.ENSP00000265354,9606.ENSP00000305422,9606.ENSP00000312987,9606.ENSP00000343619,9606.ENSP00000358042,9606.ENSP00000377845,9606.ENSP00000377969,9606.ENSP00000419692,9606.ENSP00000438804,9606.ENSP00000453095,9606.ENSP00000492024	MAZ,NFKB1,FOSB,JUND,EP300,ARID3A,SRF,CEBPB,HNF4A,HOXA9,QRSL1,ASNS,GTF2F1,RXRA,HNF1A,MEF2A,PAX6
	GO:0048596	Embryonic camera-type eye morphogenesis	3	26	1.42	0.51	0.0184	9606.ENSP00000359319,9606.ENSP00000492024,9606.ENSP00000501092	PAX2,PAX6,TFAP2A
	GO:0060706	Cell differentiation involved in embryonic placenta development	3	26	1.42	0.51	0.0184	9606.ENSP00000332293,9606.ENSP00000358092,9606.ENSP00000377721	ASCL2,PRDM1,NR2F2
	GO:0046016	Positive regulation of transcription by glucose	2	4	2.05	0.53	0.0186	9606.ENSP00000265354,9606.ENSP00000357000	SRF,USF1
	GO:0051098	Regulation of binding	8	375	0.68	0.42	0.0186	9606.ENSP00000253024,9606.ENSP00000263253,9606.ENSP00000265990,9606.ENSP00000311816,9606.ENSP00000377969,9606.ENSP00000430432,9606.ENSP00000466022,9606.ENSP00000492024	TRIM28,EP300,BTAF1,REST,GTF2F1,HDAC2,CEBPG,PAX6
	GO:0070564	Positive regulation of vitamin D receptor signaling pathway	2	4	2.05	0.53	0.0186	9606.ENSP00000228606,9606.ENSP00000419692	CYP27B1,RXRA
	GO:0016573	Histone acetylation	5	128	0.95	0.46	0.0197	9606.ENSP00000262367,9606.ENSP00000263253,9606.ENSP00000361066,9606.ENSP00000438804,9606.ENSP00000492024	CREBBP,EP300,NCOA3,HNF1A,PAX6
	GO:0071456	Cellular response to hypoxia	5	128	0.95	0.46	0.0197	9606.ENSP00000239938,9606.ENSP00000252818,9606.ENSP00000370253,9606.ENSP00000382805,9606.ENSP00000478887	EGR1,JUND,NKX3-1,BACH1,MYC
	GO:0001707	Mesoderm formation	4	70	1.11	0.48	0.0204	9606.ENSP00000233638,9606.ENSP00000265354,9606.ENSP00000359319,9606.ENSP00000438804	TLX2,SRF,PAX2,HNF1A
	GO:0050810	Regulation of steroid biosynthetic process	4	70	1.11	0.48	0.0204	9606.ENSP00000226574,9606.ENSP00000228606,9606.ENSP00000239938,9606.ENSP00000311816	NFKB1,CYP27B1,EGR1,REST
	GO:0080134	Regulation of response to stress	16	1373	0.42	0.35	0.0208	9606.ENSP00000226574,9606.ENSP00000244745,9606.ENSP00000253024,9606.ENSP00000254480,9606.ENSP00000262238,9606.ENSP00000262367,9606.ENSP00000263253,9606.ENSP00000268712,9606.ENSP00000302935,9606.ENSP00000305422,9606.ENSP00000311816,9606.ENSP00000357000,9606.ENSP00000370253,9606.ENSP00000466022,9606.ENSP00000478887,9606.ENSP00000484803	NFKB1,SOX4,TRIM28,SMARCC1,YY1,CREBBP,EP300,NCOR1,IL16,CEBPB,REST,USF1,NKX3-1,CEBPG,MYC,FOXP1
	GO:0060765	Regulation of androgen receptor signaling pathway	3	29	1.37	0.48	0.0233	9606.ENSP00000263253,9606.ENSP00000268712,9606.ENSP00000484803	EP300,NCOR1,FOXP1
	GO:0071333	Cellular response to glucose stimulus	4	73	1.09	0.46	0.0233	9606.ENSP00000244745,9606.ENSP00000265354,9606.ENSP00000359319,9606.ENSP00000438804	SOX4,SRF,PAX2,HNF1A
	GO:0001701	In utero embryonic development	8	393	0.66	0.39	0.0239	9606.ENSP00000253024,9606.ENSP00000265354,9606.ENSP00000305422,9606.ENSP00000307208,9606.ENSP00000332293,9606.ENSP00000358092,9606.ENSP00000377721,9606.ENSP00000438804	TRIM28,SRF,CEBPB,BPTF,ASCL2,PRDM1,NR2F2,HNF1A
	GO:0061515	Myeloid cell development	4	74	1.09	0.45	0.0241	9606.ENSP00000263253,9606.ENSP00000265354,9606.ENSP00000305422,9606.ENSP00000484803	EP300,SRF,CEBPB,FOXP1
	GO:0042110	T cell activation	7	298	0.73	0.4	0.0243	9606.ENSP00000239938,9606.ENSP00000244745,9606.ENSP00000265354,9606.ENSP00000266269,9606.ENSP00000286639,9606.ENSP00000305422,9606.ENSP00000484803	EGR1,SOX4,SRF,PATZ1,BATF,CEBPB,FOXP1
	GO:0021522	Spinal cord motor neuron differentiation	3	30	1.35	0.47	0.0246	9606.ENSP00000244745,9606.ENSP00000249501,9606.ENSP00000360811	SOX4,HOXD10,LHX3
	GO:0001568	Blood vessel development	9	505	0.61	0.38	0.0255	9606.ENSP00000239938,9606.ENSP00000244745,9606.ENSP00000265354,9606.ENSP00000290295,9606.ENSP00000349503,9606.ENSP00000358092,9606.ENSP00000370253,9606.ENSP00000377721,9606.ENSP00000492024	EGR1,SOX4,SRF,HOXB13,ZBTB14,PRDM1,NKX3-1,NR2F2,PAX6
	GO:1901360	Organic cyclic compound metabolic process	27	3181	0.28	0.3	0.0255	9606.ENSP00000219782,9606.ENSP00000226574,9606.ENSP00000228606,9606.ENSP00000245919,9606.ENSP00000252818,9606.ENSP00000253024,9606.ENSP00000262238,9606.ENSP00000263253,9606.ENSP00000263620,9606.ENSP00000265354,9606.ENSP00000286639,9606.ENSP00000297338,9606.ENSP00000305422,9606.ENSP00000312987,9606.ENSP00000343619,9606.ENSP00000354720,9606.ENSP00000356591,9606.ENSP00000358042,9606.ENSP00000377969,…	MAZ,NFKB1,CYP27B1,FOSB,JUND,TRIM28,YY1,EP300,ARID3A,SRF,BATF,RAD21,CEBPB,HNF4A,HOXA9,SMC3,SOAT1,QRSL1,GTF2F1,BACH1,CTCFL,RXRA,HNF1A,MEF2A,CEBPG,PAX6,CTCF
	GO:0060563	Neuroepithelial cell differentiation	3	31	1.34	0.46	0.0263	9606.ENSP00000244745,9606.ENSP00000329170,9606.ENSP00000360811	SOX4,POU3F2,LHX3
	GO:0140467	Integrated stress response signaling	3	31	1.34	0.46	0.0263	9606.ENSP00000286639,9606.ENSP00000305422,9606.ENSP00000466022	BATF,CEBPB,CEBPG
	GO:0001893	Maternal placenta development	3	32	1.33	0.45	0.0283	9606.ENSP00000228606,9606.ENSP00000358092,9606.ENSP00000377721	CYP27B1,PRDM1,NR2F2
	GO:0098751	Bone cell development	3	32	1.33	0.45	0.0283	9606.ENSP00000263253,9606.ENSP00000265354,9606.ENSP00000484803	EP300,SRF,FOXP1
	GO:0035295	Tube development	12	880	0.49	0.34	0.0299	9606.ENSP00000244745,9606.ENSP00000263253,9606.ENSP00000265354,9606.ENSP00000290295,9606.ENSP00000326272,9606.ENSP00000358092,9606.ENSP00000359319,9606.ENSP00000360811,9606.ENSP00000370253,9606.ENSP00000377721,9606.ENSP00000478887,9606.ENSP00000492024	SOX4,EP300,SRF,HOXB13,FOXL1,PRDM1,PAX2,LHX3,NKX3-1,NR2F2,MYC,PAX6
	GO:0008584	Male gonad development	5	145	0.89	0.41	0.0303	9606.ENSP00000201031,9606.ENSP00000266269,9606.ENSP00000283921,9606.ENSP00000343619,9606.ENSP00000370253	TFAP2C,PATZ1,HOXA10,HOXA9,NKX3-1
	GO:0009416	Response to light stimulus	7	314	0.7	0.38	0.0303	9606.ENSP00000252818,9606.ENSP00000256495,9606.ENSP00000262238,9606.ENSP00000262367,9606.ENSP00000263253,9606.ENSP00000357000,9606.ENSP00000478887	JUND,BHLHE40,YY1,CREBBP,EP300,USF1,MYC
	GO:0034089	Establishment of meiotic sister chromatid cohesion	2	6	1.88	0.46	0.0303	9606.ENSP00000297338,9606.ENSP00000354720	RAD21,SMC3
	GO:0048609	Multicellular organismal reproductive process	12	883	0.49	0.34	0.0303	9606.ENSP00000228606,9606.ENSP00000239938,9606.ENSP00000262238,9606.ENSP00000266269,9606.ENSP00000283921,9606.ENSP00000319651,9606.ENSP00000338157,9606.ENSP00000343619,9606.ENSP00000358092,9606.ENSP00000377721,9606.ENSP00000379368,9606.ENSP00000415579	CYP27B1,EGR1,YY1,PATZ1,HOXA10,DMRTA1,ZBTB16,HOXA9,PRDM1,NR2F2,ZNF35,CTCFL
	GO:0051136	Regulation of NK T cell differentiation	2	6	1.88	0.46	0.0303	9606.ENSP00000338157,9606.ENSP00000358092	ZBTB16,PRDM1
	GO:2001020	Regulation of response to DNA damage stimulus	7	316	0.7	0.38	0.0311	9606.ENSP00000244745,9606.ENSP00000253024,9606.ENSP00000254480,9606.ENSP00000262238,9606.ENSP00000370253,9606.ENSP00000466022,9606.ENSP00000478887	SOX4,TRIM28,SMARCC1,YY1,NKX3-1,CEBPG,MYC
	GO:0010817	Regulation of hormone levels	9	525	0.59	0.36	0.0315	9606.ENSP00000226574,9606.ENSP00000228606,9606.ENSP00000239938,9606.ENSP00000244745,9606.ENSP00000311816,9606.ENSP00000312987,9606.ENSP00000370253,9606.ENSP00000438804,9606.ENSP00000482613	NFKB1,CYP27B1,EGR1,SOX4,REST,HNF4A,NKX3-1,HNF1A,HMGN3
	GO:0043066	Negative regulation of apoptotic process	12	891	0.48	0.33	0.0321	9606.ENSP00000219782,9606.ENSP00000226574,9606.ENSP00000305422,9606.ENSP00000359319,9606.ENSP00000360811,9606.ENSP00000368014,9606.ENSP00000377845,9606.ENSP00000430432,9606.ENSP00000438804,9606.ENSP00000478887,9606.ENSP00000484803,9606.ENSP00000501092	MAZ,NFKB1,CEBPB,PAX2,LHX3,PAX4,ASNS,HDAC2,HNF1A,MYC,FOXP1,TFAP2A
	GO:0009411	Response to UV	5	150	0.88	0.4	0.0337	9606.ENSP00000262238,9606.ENSP00000262367,9606.ENSP00000263253,9606.ENSP00000357000,9606.ENSP00000478887	YY1,CREBBP,EP300,USF1,MYC
	GO:0009954	Proximal/distal pattern formation	3	35	1.29	0.43	0.0341	9606.ENSP00000249501,9606.ENSP00000283921,9606.ENSP00000343619	HOXD10,HOXA10,HOXA9
	GO:0071214	Cellular response to abiotic stimulus	7	325	0.69	0.36	0.0354	9606.ENSP00000226574,9606.ENSP00000239938,9606.ENSP00000262238,9606.ENSP00000262367,9606.ENSP00000263253,9606.ENSP00000311816,9606.ENSP00000478887	NFKB1,EGR1,YY1,CREBBP,EP300,REST,MYC
	GO:0050796	Regulation of insulin secretion	5	153	0.87	0.39	0.0358	9606.ENSP00000244745,9606.ENSP00000311816,9606.ENSP00000312987,9606.ENSP00000438804,9606.ENSP00000482613	SOX4,REST,HNF4A,HNF1A,HMGN3
	GO:0002072	Optic cup morphogenesis involved in camera-type eye development	2	7	1.81	0.44	0.0362	9606.ENSP00000359319,9606.ENSP00000501092	PAX2,TFAP2A
	GO:0010742	Macrophage derived foam cell differentiation	2	7	1.81	0.44	0.0362	9606.ENSP00000263253,9606.ENSP00000356591	EP300,SOAT1
	GO:0021521	Ventral spinal cord interneuron specification	2	7	1.81	0.44	0.0362	9606.ENSP00000360811,9606.ENSP00000436881	LHX3,DBX1
	GO:0062012	Regulation of small molecule metabolic process	7	330	0.68	0.36	0.0372	9606.ENSP00000226574,9606.ENSP00000228606,9606.ENSP00000239938,9606.ENSP00000263253,9606.ENSP00000268712,9606.ENSP00000311816,9606.ENSP00000438804	NFKB1,CYP27B1,EGR1,EP300,NCOR1,REST,HNF1A
	GO:0046883	Regulation of hormone secretion	6	239	0.75	0.37	0.0381	9606.ENSP00000244745,9606.ENSP00000311816,9606.ENSP00000312987,9606.ENSP00000370253,9606.ENSP00000438804,9606.ENSP00000482613	SOX4,REST,HNF4A,NKX3-1,HNF1A,HMGN3
	GO:0060041	Retina development in camera-type eye	5	158	0.86	0.38	0.0392	9606.ENSP00000351490,9606.ENSP00000359319,9606.ENSP00000368014,9606.ENSP00000492024,9606.ENSP00000501092	MAX,PAX2,PAX4,PAX6,TFAP2A
	GO:0034644	Cellular response to UV	4	90	1.0	0.39	0.0402	9606.ENSP00000262238,9606.ENSP00000262367,9606.ENSP00000263253,9606.ENSP00000478887	YY1,CREBBP,EP300,MYC
	GO:0044419	Biological process involved in interspecies interaction between organisms	16	1490	0.39	0.3	0.0402	9606.ENSP00000005260,9606.ENSP00000226574,9606.ENSP00000228606,9606.ENSP00000252818,9606.ENSP00000253024,9606.ENSP00000263253,9606.ENSP00000286639,9606.ENSP00000305422,9606.ENSP00000311816,9606.ENSP00000329357,9606.ENSP00000358092,9606.ENSP00000377969,9606.ENSP00000430432,9606.ENSP00000431603,9606.ENSP00000466022,9606.ENSP00000484803	BAIAP2L1,NFKB1,CYP27B1,JUND,TRIM28,EP300,BATF,CEBPB,REST,SP1,PRDM1,GTF2F1,HDAC2,POU2F2,CEBPG,FOXP1
	GO:0048592	Eye morphogenesis	5	159	0.85	0.37	0.0402	9606.ENSP00000262238,9606.ENSP00000358092,9606.ENSP00000359319,9606.ENSP00000492024,9606.ENSP00000501092	YY1,PRDM1,PAX2,PAX6,TFAP2A
	GO:0045666	Positive regulation of neuron differentiation	4	91	1.0	0.39	0.0414	9606.ENSP00000242462,9606.ENSP00000311816,9606.ENSP00000381382,9606.ENSP00000388940	NEUROG3,REST,TCF4,TCF12
	GO:0070933	Histone H4 deacetylation	2	8	1.75	0.42	0.0424	9606.ENSP00000311816,9606.ENSP00000430432	REST,HDAC2
	GO:0061138	Morphogenesis of a branching epithelium	5	162	0.84	0.37	0.0425	9606.ENSP00000265354,9606.ENSP00000290295,9606.ENSP00000359319,9606.ENSP00000370253,9606.ENSP00000478887	SRF,HOXB13,PAX2,NKX3-1,MYC
	GO:0048646	Anatomical structure formation involved in morphogenesis	12	938	0.46	0.31	0.0445	9606.ENSP00000233638,9606.ENSP00000244745,9606.ENSP00000263253,9606.ENSP00000265354,9606.ENSP00000290295,9606.ENSP00000359319,9606.ENSP00000370253,9606.ENSP00000430432,9606.ENSP00000438804,9606.ENSP00000453095,9606.ENSP00000492024,9606.ENSP00000501092	TLX2,SOX4,EP300,SRF,HOXB13,PAX2,NKX3-1,HDAC2,HNF1A,MEF2A,PAX6,TFAP2A
	GO:0045596	Negative regulation of cell differentiation	10	685	0.52	0.31	0.0462	9606.ENSP00000233638,9606.ENSP00000254480,9606.ENSP00000262238,9606.ENSP00000311816,9606.ENSP00000332293,9606.ENSP00000338157,9606.ENSP00000343619,9606.ENSP00000478887,9606.ENSP00000484803,9606.ENSP00000492024	TLX2,SMARCC1,YY1,REST,ASCL2,ZBTB16,HOXA9,MYC,FOXP1,PAX6
	GO:0048704	Embryonic skeletal system morphogenesis	4	95	0.98	0.37	0.0470	9606.ENSP00000249501,9606.ENSP00000343619,9606.ENSP00000479166,9606.ENSP00000501092	HOXD10,HOXA9,HOXA4,TFAP2A
	GO:0033044	Regulation of chromosome organization	6	253	0.73	0.34	0.0485	9606.ENSP00000253024,9606.ENSP00000254480,9606.ENSP00000262238,9606.ENSP00000297338,9606.ENSP00000478887,9606.ENSP00000494538	TRIM28,SMARCC1,YY1,RAD21,MYC,CTCF
	GO:0002009	Morphogenesis of an epithelium	8	457	0.6	0.32	0.0489	9606.ENSP00000244745,9606.ENSP00000253024,9606.ENSP00000265354,9606.ENSP00000290295,9606.ENSP00000359319,9606.ENSP00000370253,9606.ENSP00000478887,9606.ENSP00000501092	SOX4,TRIM28,SRF,HOXB13,PAX2,NKX3-1,MYC,TFAP2A
	GO:0009607	Response to biotic stimulus	15	1375	0.39	0.29	0.0489	9606.ENSP00000005260,9606.ENSP00000226574,9606.ENSP00000228606,9606.ENSP00000252818,9606.ENSP00000253024,9606.ENSP00000262367,9606.ENSP00000263253,9606.ENSP00000286639,9606.ENSP00000305422,9606.ENSP00000358092,9606.ENSP00000377969,9606.ENSP00000430432,9606.ENSP00000431603,9606.ENSP00000466022,9606.ENSP00000484803	BAIAP2L1,NFKB1,CYP27B1,JUND,TRIM28,CREBBP,EP300,BATF,CEBPB,PRDM1,GTF2F1,HDAC2,POU2F2,CEBPG,FOXP1
	GO:0002066	Columnar/cuboidal epithelial cell development	3	42	1.21	0.38	0.0492	9606.ENSP00000312987,9606.ENSP00000358092,9606.ENSP00000492024	HNF4A,PRDM1,PAX6
	GO:0021520	Spinal cord motor neuron cell fate specification	2	9	1.7	0.4	0.0493	9606.ENSP00000249501,9606.ENSP00000360811	HOXD10,LHX3
	GO:1901724	Positive regulation of cell proliferation involved in kidney development	2	9	1.7	0.4	0.0493	9606.ENSP00000239938,9606.ENSP00000478887	EGR1,MYC
GO molecular function complete	GO:0140110	Transcription regulator activity	70	1931	0.91	2.62	3.18e-50	9606.ENSP00000201031,9606.ENSP00000219069,9606.ENSP00000219782,9606.ENSP00000226574,9606.ENSP00000233638,9606.ENSP00000239938,9606.ENSP00000242462,9606.ENSP00000244745,9606.ENSP00000245919,9606.ENSP00000249501,9606.ENSP00000252818,9606.ENSP00000253024,9606.ENSP00000254480,9606.ENSP00000256495,9606.ENSP00000257749,9606.ENSP00000262238,9606.ENSP00000262367,9606.ENSP00000263253,9606.ENSP00000263620,…	TFAP2C,ZNF263,MAZ,NFKB1,TLX2,EGR1,NEUROG3,SOX4,FOSB,HOXD10,JUND,TRIM28,SMARCC1,BHLHE40,BACH2,YY1,CREBBP,EP300,ARID3A,SRF,BTAF1,PATZ1,NCOR1,HOXA10,BATF,HOXB13,CEBPB,REST,HNF4A,DMRTA1,EBF1,FOXL1,SERTAD2,POU3F2,SP1,POU6F1,MXI1,ASCL2,ZBTB16,NRF1,HOXA9,MAFK,ZBTB14,MAX,USF1,PRDM1,PAX2,LHX3,NCOA3,PAX4,NKX3-1,NR2F2,ZNF35,ZNF143,TCF4,BACH1,TCF12,CTCFL,RXRA,POU2F2,DBX1,HNF1A,MEF2A,CEBPG,MYC,HOXA4,FOXP1,PAX…
	GO:0000978	RNA polymerase II cis-regulatory region sequence-specific DNA binding	61	1196	1.06	3.44	1.23e-49	9606.ENSP00000201031,9606.ENSP00000219069,9606.ENSP00000219782,9606.ENSP00000226574,9606.ENSP00000233638,9606.ENSP00000239938,9606.ENSP00000242462,9606.ENSP00000244745,9606.ENSP00000245919,9606.ENSP00000249501,9606.ENSP00000252818,9606.ENSP00000256495,9606.ENSP00000257749,9606.ENSP00000262238,9606.ENSP00000265354,9606.ENSP00000266269,9606.ENSP00000283921,9606.ENSP00000286639,9606.ENSP00000290295,…	TFAP2C,ZNF263,MAZ,NFKB1,TLX2,EGR1,NEUROG3,SOX4,FOSB,HOXD10,JUND,BHLHE40,BACH2,YY1,SRF,PATZ1,HOXA10,BATF,HOXB13,CEBPB,BPTF,REST,HNF4A,DMRTA1,EBF1,FOXL1,POU3F2,SP1,POU6F1,MXI1,ASCL2,ZBTB16,NRF1,HOXA9,MAFK,ZBTB14,MAX,USF1,PRDM1,PAX2,LHX3,PAX4,NKX3-1,NR2F2,CHD2,ZNF143,TCF4,BACH1,TCF12,CTCFL,RXRA,POU2F2,HNF1A,MEF2A,CEBPG,MYC,HOXA4,FOXP1,PAX6,CTCF,TFAP2A
	GO:0003677	DNA binding	74	2498	0.83	2.21	2.37e-49	9606.ENSP00000201031,9606.ENSP00000219069,9606.ENSP00000219782,9606.ENSP00000226574,9606.ENSP00000233638,9606.ENSP00000239938,9606.ENSP00000242462,9606.ENSP00000244745,9606.ENSP00000245919,9606.ENSP00000249501,9606.ENSP00000252818,9606.ENSP00000253024,9606.ENSP00000256495,9606.ENSP00000257749,9606.ENSP00000262238,9606.ENSP00000262367,9606.ENSP00000263253,9606.ENSP00000263620,9606.ENSP00000265354,…	TFAP2C,ZNF263,MAZ,NFKB1,TLX2,EGR1,NEUROG3,SOX4,FOSB,HOXD10,JUND,TRIM28,BHLHE40,BACH2,YY1,CREBBP,EP300,ARID3A,SRF,BTAF1,PATZ1,NCOR1,HOXA10,BATF,HOXB13,RAD21,CEBPB,BPTF,REST,HNF4A,DMRTA1,EBF1,FOXL1,POU3F2,SP1,POU6F1,MXI1,ASCL2,ZBTB16,NRF1,HOXA9,MAFK,ZBTB14,MAX,SMC3,USF1,PRDM1,PAX2,LHX3,PAX4,NKX3-1,NR2F2,CHD2,GTF2F1,ZNF35,ZNF143,TCF4,BACH1,TCF12,CTCFL,RXRA,HDAC2,POU2F2,DBX1,HNF1A,MEF2A,CEBPG,MYC,HOX…
	GO:0000977	RNA polymerase II transcription regulatory region sequence-specific DNA binding	62	1409	1.0	3.03	2.14e-47	9606.ENSP00000201031,9606.ENSP00000219069,9606.ENSP00000219782,9606.ENSP00000226574,9606.ENSP00000233638,9606.ENSP00000239938,9606.ENSP00000242462,9606.ENSP00000244745,9606.ENSP00000245919,9606.ENSP00000249501,9606.ENSP00000252818,9606.ENSP00000256495,9606.ENSP00000257749,9606.ENSP00000262238,9606.ENSP00000265354,9606.ENSP00000266269,9606.ENSP00000283921,9606.ENSP00000286639,9606.ENSP00000290295,…	TFAP2C,ZNF263,MAZ,NFKB1,TLX2,EGR1,NEUROG3,SOX4,FOSB,HOXD10,JUND,BHLHE40,BACH2,YY1,SRF,PATZ1,HOXA10,BATF,HOXB13,CEBPB,BPTF,REST,HNF4A,DMRTA1,EBF1,FOXL1,POU3F2,SP1,POU6F1,MXI1,ASCL2,ZBTB16,NRF1,HOXA9,MAFK,ZBTB14,MAX,USF1,PRDM1,PAX2,LHX3,PAX4,NKX3-1,NR2F2,CHD2,ZNF35,ZNF143,TCF4,BACH1,TCF12,CTCFL,RXRA,POU2F2,HNF1A,MEF2A,CEBPG,MYC,HOXA4,FOXP1,PAX6,CTCF,TFAP2A
	GO:0000976	Transcription cis-regulatory region binding	63	1506	0.98	2.91	3.04e-47	9606.ENSP00000201031,9606.ENSP00000219069,9606.ENSP00000219782,9606.ENSP00000226574,9606.ENSP00000233638,9606.ENSP00000239938,9606.ENSP00000242462,9606.ENSP00000244745,9606.ENSP00000245919,9606.ENSP00000249501,9606.ENSP00000252818,9606.ENSP00000256495,9606.ENSP00000257749,9606.ENSP00000262238,9606.ENSP00000265354,9606.ENSP00000266269,9606.ENSP00000268712,9606.ENSP00000283921,9606.ENSP00000286639,…	TFAP2C,ZNF263,MAZ,NFKB1,TLX2,EGR1,NEUROG3,SOX4,FOSB,HOXD10,JUND,BHLHE40,BACH2,YY1,SRF,PATZ1,NCOR1,HOXA10,BATF,HOXB13,CEBPB,BPTF,REST,HNF4A,DMRTA1,EBF1,FOXL1,POU3F2,SP1,POU6F1,MXI1,ASCL2,ZBTB16,NRF1,HOXA9,MAFK,ZBTB14,MAX,USF1,PRDM1,PAX2,LHX3,PAX4,NKX3-1,NR2F2,CHD2,ZNF35,ZNF143,TCF4,BACH1,TCF12,CTCFL,RXRA,POU2F2,HNF1A,MEF2A,CEBPG,MYC,HOXA4,FOXP1,PAX6,CTCF,TFAP2A
	GO:0000981	DNA-binding transcription factor activity, RNA polymerase II-specific	61	1368	1.0	3.06	7.23e-47	9606.ENSP00000201031,9606.ENSP00000219069,9606.ENSP00000219782,9606.ENSP00000226574,9606.ENSP00000233638,9606.ENSP00000239938,9606.ENSP00000242462,9606.ENSP00000244745,9606.ENSP00000245919,9606.ENSP00000249501,9606.ENSP00000252818,9606.ENSP00000256495,9606.ENSP00000257749,9606.ENSP00000262238,9606.ENSP00000265354,9606.ENSP00000266269,9606.ENSP00000283921,9606.ENSP00000286639,9606.ENSP00000290295,…	TFAP2C,ZNF263,MAZ,NFKB1,TLX2,EGR1,NEUROG3,SOX4,FOSB,HOXD10,JUND,BHLHE40,BACH2,YY1,SRF,PATZ1,HOXA10,BATF,HOXB13,CEBPB,REST,HNF4A,DMRTA1,EBF1,FOXL1,POU3F2,SP1,POU6F1,MXI1,ASCL2,ZBTB16,NRF1,HOXA9,MAFK,ZBTB14,MAX,USF1,PRDM1,PAX2,LHX3,PAX4,NKX3-1,NR2F2,ZNF35,ZNF143,TCF4,BACH1,TCF12,CTCFL,RXRA,POU2F2,DBX1,HNF1A,MEF2A,CEBPG,MYC,HOXA4,FOXP1,PAX6,CTCF,TFAP2A
	GO:0003690	Double-stranded DNA binding	64	1661	0.94	2.72	2.26e-46	9606.ENSP00000201031,9606.ENSP00000219069,9606.ENSP00000219782,9606.ENSP00000226574,9606.ENSP00000233638,9606.ENSP00000239938,9606.ENSP00000242462,9606.ENSP00000244745,9606.ENSP00000245919,9606.ENSP00000249501,9606.ENSP00000252818,9606.ENSP00000256495,9606.ENSP00000257749,9606.ENSP00000262238,9606.ENSP00000265354,9606.ENSP00000266269,9606.ENSP00000268712,9606.ENSP00000283921,9606.ENSP00000286639,…	TFAP2C,ZNF263,MAZ,NFKB1,TLX2,EGR1,NEUROG3,SOX4,FOSB,HOXD10,JUND,BHLHE40,BACH2,YY1,SRF,PATZ1,NCOR1,HOXA10,BATF,HOXB13,CEBPB,BPTF,REST,HNF4A,DMRTA1,EBF1,FOXL1,POU3F2,SP1,POU6F1,MXI1,ASCL2,ZBTB16,NRF1,HOXA9,MAFK,ZBTB14,MAX,SMC3,USF1,PRDM1,PAX2,LHX3,PAX4,NKX3-1,NR2F2,CHD2,ZNF35,ZNF143,TCF4,BACH1,TCF12,CTCFL,RXRA,POU2F2,HNF1A,MEF2A,CEBPG,MYC,HOXA4,FOXP1,PAX6,CTCF,TFAP2A
	GO:0043565	Sequence-specific DNA binding	64	1666	0.94	2.71	2.46e-46	9606.ENSP00000201031,9606.ENSP00000219069,9606.ENSP00000219782,9606.ENSP00000226574,9606.ENSP00000233638,9606.ENSP00000239938,9606.ENSP00000242462,9606.ENSP00000244745,9606.ENSP00000245919,9606.ENSP00000249501,9606.ENSP00000252818,9606.ENSP00000256495,9606.ENSP00000257749,9606.ENSP00000262238,9606.ENSP00000265354,9606.ENSP00000266269,9606.ENSP00000268712,9606.ENSP00000283921,9606.ENSP00000286639,…	TFAP2C,ZNF263,MAZ,NFKB1,TLX2,EGR1,NEUROG3,SOX4,FOSB,HOXD10,JUND,BHLHE40,BACH2,YY1,SRF,PATZ1,NCOR1,HOXA10,BATF,HOXB13,CEBPB,BPTF,REST,HNF4A,DMRTA1,EBF1,FOXL1,POU3F2,SP1,POU6F1,MXI1,ASCL2,ZBTB16,NRF1,HOXA9,MAFK,ZBTB14,MAX,USF1,PRDM1,PAX2,LHX3,PAX4,NKX3-1,NR2F2,CHD2,ZNF35,ZNF143,TCF4,BACH1,TCF12,CTCFL,RXRA,HDAC2,POU2F2,HNF1A,MEF2A,CEBPG,MYC,HOXA4,FOXP1,PAX6,CTCF,TFAP2A
	GO:1901363	Heterocyclic compound binding	80	5977	0.48	1.04	8.81e-31	9606.ENSP00000201031,9606.ENSP00000219069,9606.ENSP00000219782,9606.ENSP00000221130,9606.ENSP00000226574,9606.ENSP00000228606,9606.ENSP00000233638,9606.ENSP00000239938,9606.ENSP00000242462,9606.ENSP00000244745,9606.ENSP00000245919,9606.ENSP00000249501,9606.ENSP00000252818,9606.ENSP00000253024,9606.ENSP00000256495,9606.ENSP00000257749,9606.ENSP00000262238,9606.ENSP00000262367,9606.ENSP00000263253,…	TFAP2C,ZNF263,MAZ,GSR,NFKB1,CYP27B1,TLX2,EGR1,NEUROG3,SOX4,FOSB,HOXD10,JUND,TRIM28,BHLHE40,BACH2,YY1,CREBBP,EP300,ARID3A,SRF,BTAF1,PATZ1,NCOR1,HOXA10,BATF,HOXB13,LMTK2,RAD21,CEBPB,BPTF,REST,HNF4A,DMRTA1,EBF1,FOXL1,POU3F2,SP1,POU6F1,MXI1,ASCL2,ZBTB16,NRF1,HOXA9,MAFK,ZBTB14,MAX,SMC3,SOAT1,USF1,QRSL1,PRDM1,PAX2,LHX3,PAX4,NKX3-1,NR2F2,CHD2,ASNS,GTF2F1,ZNF35,ZNF143,TCF4,BACH1,TCF12,CTCFL,RXRA,HDAC2,PO…
	GO:0097159	Organic cyclic compound binding	80	6050	0.48	1.02	2.08e-30	9606.ENSP00000201031,9606.ENSP00000219069,9606.ENSP00000219782,9606.ENSP00000221130,9606.ENSP00000226574,9606.ENSP00000228606,9606.ENSP00000233638,9606.ENSP00000239938,9606.ENSP00000242462,9606.ENSP00000244745,9606.ENSP00000245919,9606.ENSP00000249501,9606.ENSP00000252818,9606.ENSP00000253024,9606.ENSP00000256495,9606.ENSP00000257749,9606.ENSP00000262238,9606.ENSP00000262367,9606.ENSP00000263253,…	TFAP2C,ZNF263,MAZ,GSR,NFKB1,CYP27B1,TLX2,EGR1,NEUROG3,SOX4,FOSB,HOXD10,JUND,TRIM28,BHLHE40,BACH2,YY1,CREBBP,EP300,ARID3A,SRF,BTAF1,PATZ1,NCOR1,HOXA10,BATF,HOXB13,LMTK2,RAD21,CEBPB,BPTF,REST,HNF4A,DMRTA1,EBF1,FOXL1,POU3F2,SP1,POU6F1,MXI1,ASCL2,ZBTB16,NRF1,HOXA9,MAFK,ZBTB14,MAX,SMC3,SOAT1,USF1,QRSL1,PRDM1,PAX2,LHX3,PAX4,NKX3-1,NR2F2,CHD2,ASNS,GTF2F1,ZNF35,ZNF143,TCF4,BACH1,TCF12,CTCFL,RXRA,HDAC2,PO…
	GO:0001228	DNA-binding transcription activator activity, RNA polymerase II-specific	32	458	1.2	3.48	8.12e-27	9606.ENSP00000201031,9606.ENSP00000226574,9606.ENSP00000233638,9606.ENSP00000239938,9606.ENSP00000242462,9606.ENSP00000244745,9606.ENSP00000245919,9606.ENSP00000249501,9606.ENSP00000252818,9606.ENSP00000262238,9606.ENSP00000265354,9606.ENSP00000283921,9606.ENSP00000286639,9606.ENSP00000305422,9606.ENSP00000312987,9606.ENSP00000329170,9606.ENSP00000329357,9606.ENSP00000338157,9606.ENSP00000342351,…	TFAP2C,NFKB1,TLX2,EGR1,NEUROG3,SOX4,FOSB,HOXD10,JUND,YY1,SRF,HOXA10,BATF,CEBPB,HNF4A,POU3F2,SP1,ZBTB16,NRF1,HOXA9,LHX3,ZNF143,TCF4,BACH1,TCF12,CTCFL,HNF1A,MEF2A,CEBPG,MYC,PAX6,TFAP2A
	GO:0008134	Transcription factor binding	33	587	1.1	2.97	5.98e-25	9606.ENSP00000226574,9606.ENSP00000252818,9606.ENSP00000256495,9606.ENSP00000262238,9606.ENSP00000262367,9606.ENSP00000263253,9606.ENSP00000265354,9606.ENSP00000265990,9606.ENSP00000268712,9606.ENSP00000305422,9606.ENSP00000311816,9606.ENSP00000312987,9606.ENSP00000329357,9606.ENSP00000338157,9606.ENSP00000351490,9606.ENSP00000357000,9606.ENSP00000359319,9606.ENSP00000360811,9606.ENSP00000361066,…	NFKB1,JUND,BHLHE40,YY1,CREBBP,EP300,SRF,BTAF1,NCOR1,CEBPB,REST,HNF4A,SP1,ZBTB16,MAX,USF1,PAX2,LHX3,NCOA3,NKX3-1,GTF2F1,TCF4,TCF12,RXRA,HDAC2,HNF1A,MEF2A,CEBPG,MYC,HMGN3,FOXP1,PAX6,CTCF
	GO:0001227	DNA-binding transcription repressor activity, RNA polymerase II-specific	25	329	1.24	3.24	3.64e-21	9606.ENSP00000201031,9606.ENSP00000219069,9606.ENSP00000226574,9606.ENSP00000242462,9606.ENSP00000256495,9606.ENSP00000257749,9606.ENSP00000262238,9606.ENSP00000266269,9606.ENSP00000290295,9606.ENSP00000305422,9606.ENSP00000311816,9606.ENSP00000330190,9606.ENSP00000332293,9606.ENSP00000338157,9606.ENSP00000344903,9606.ENSP00000349503,9606.ENSP00000351490,9606.ENSP00000358092,9606.ENSP00000368014,…	TFAP2C,ZNF263,NFKB1,NEUROG3,BHLHE40,BACH2,YY1,PATZ1,HOXB13,CEBPB,REST,POU6F1,ASCL2,ZBTB16,MAFK,ZBTB14,MAX,PRDM1,PAX4,BACH1,MYC,FOXP1,PAX6,CTCF,TFAP2A
	GO:0003682	Chromatin binding	29	584	1.05	2.52	4.03e-20	9606.ENSP00000226574,9606.ENSP00000239938,9606.ENSP00000242462,9606.ENSP00000249501,9606.ENSP00000253024,9606.ENSP00000254480,9606.ENSP00000262238,9606.ENSP00000262367,9606.ENSP00000263253,9606.ENSP00000263620,9606.ENSP00000265354,9606.ENSP00000266269,9606.ENSP00000297338,9606.ENSP00000305422,9606.ENSP00000311816,9606.ENSP00000312987,9606.ENSP00000354720,9606.ENSP00000358092,9606.ENSP00000377747,…	NFKB1,EGR1,NEUROG3,HOXD10,TRIM28,SMARCC1,YY1,CREBBP,EP300,ARID3A,SRF,PATZ1,RAD21,CEBPB,REST,HNF4A,SMC3,PRDM1,CHD2,GTF2F1,ZNF143,CTCFL,HDAC2,HNF1A,MEF2A,HMGN3,PAX6,CTCF,TFAP2A
	GO:0140297	DNA-binding transcription factor binding	24	484	1.05	2.28	3.37e-16	9606.ENSP00000252818,9606.ENSP00000256495,9606.ENSP00000262238,9606.ENSP00000262367,9606.ENSP00000263253,9606.ENSP00000265354,9606.ENSP00000268712,9606.ENSP00000305422,9606.ENSP00000311816,9606.ENSP00000312987,9606.ENSP00000329357,9606.ENSP00000351490,9606.ENSP00000357000,9606.ENSP00000360811,9606.ENSP00000361066,9606.ENSP00000370253,9606.ENSP00000388940,9606.ENSP00000419692,9606.ENSP00000430432,…	JUND,BHLHE40,YY1,CREBBP,EP300,SRF,NCOR1,CEBPB,REST,HNF4A,SP1,MAX,USF1,LHX3,NCOA3,NKX3-1,TCF12,RXRA,HDAC2,MEF2A,CEBPG,MYC,HMGN3,FOXP1
	GO:0005488	Binding	86	12838	0.18	0.51	7.46e-13	9606.ENSP00000005260,9606.ENSP00000201031,9606.ENSP00000219069,9606.ENSP00000219782,9606.ENSP00000221130,9606.ENSP00000226574,9606.ENSP00000228606,9606.ENSP00000233638,9606.ENSP00000239938,9606.ENSP00000242462,9606.ENSP00000244745,9606.ENSP00000245919,9606.ENSP00000249501,9606.ENSP00000252818,9606.ENSP00000253024,9606.ENSP00000254480,9606.ENSP00000256495,9606.ENSP00000257749,9606.ENSP00000262238,…	BAIAP2L1,TFAP2C,ZNF263,MAZ,GSR,NFKB1,CYP27B1,TLX2,EGR1,NEUROG3,SOX4,FOSB,HOXD10,JUND,TRIM28,SMARCC1,BHLHE40,BACH2,YY1,CREBBP,EP300,ARID3A,SRF,BTAF1,PATZ1,NCOR1,HOXA10,BATF,HOXB13,BRI3,LMTK2,RAD21,IL16,CEBPB,BPTF,REST,HNF4A,DMRTA1,EBF1,FOXL1,POU3F2,SP1,POU6F1,MXI1,ASCL2,ZBTB16,NRF1,HOXA9,MAFK,ZBTB14,MAX,SMC3,SOAT1,USF1,QRSL1,PRDM1,PAX2,LHX3,NCOA3,PAX4,NKX3-1,NR2F2,CHD2,ASNS,GTF2F1,ZNF35,ZNF143,TCF…
	GO:0061629	RNA polymerase II-specific DNA-binding transcription factor binding	18	353	1.06	1.95	6.63e-12	9606.ENSP00000252818,9606.ENSP00000256495,9606.ENSP00000262367,9606.ENSP00000263253,9606.ENSP00000265354,9606.ENSP00000268712,9606.ENSP00000305422,9606.ENSP00000311816,9606.ENSP00000312987,9606.ENSP00000329357,9606.ENSP00000360811,9606.ENSP00000361066,9606.ENSP00000370253,9606.ENSP00000419692,9606.ENSP00000430432,9606.ENSP00000453095,9606.ENSP00000482613,9606.ENSP00000484803	JUND,BHLHE40,CREBBP,EP300,SRF,NCOR1,CEBPB,REST,HNF4A,SP1,LHX3,NCOA3,NKX3-1,RXRA,HDAC2,MEF2A,HMGN3,FOXP1
	GO:0001221	Transcription coregulator binding	11	114	1.34	2.07	1.51e-09	9606.ENSP00000226574,9606.ENSP00000252818,9606.ENSP00000262367,9606.ENSP00000263253,9606.ENSP00000329357,9606.ENSP00000338157,9606.ENSP00000419692,9606.ENSP00000438804,9606.ENSP00000478887,9606.ENSP00000492024,9606.ENSP00000494538	NFKB1,JUND,CREBBP,EP300,SP1,ZBTB16,RXRA,HNF1A,MYC,PAX6,CTCF
	GO:0042826	Histone deacetylase binding	10	125	1.26	1.68	7.59e-08	9606.ENSP00000265354,9606.ENSP00000268712,9606.ENSP00000283921,9606.ENSP00000305422,9606.ENSP00000329357,9606.ENSP00000357000,9606.ENSP00000358092,9606.ENSP00000370253,9606.ENSP00000430432,9606.ENSP00000453095	SRF,NCOR1,HOXA10,CEBPB,SP1,USF1,PRDM1,NKX3-1,HDAC2,MEF2A
	GO:0031490	Chromatin DNA binding	9	102	1.3	1.62	2.58e-07	9606.ENSP00000242462,9606.ENSP00000262367,9606.ENSP00000263253,9606.ENSP00000265354,9606.ENSP00000305422,9606.ENSP00000415579,9606.ENSP00000482613,9606.ENSP00000492024,9606.ENSP00000494538	NEUROG3,CREBBP,EP300,SRF,CEBPB,CTCFL,HMGN3,PAX6,CTCF
	GO:0005515	Protein binding	59	7242	0.27	0.52	7.95e-07	9606.ENSP00000005260,9606.ENSP00000226574,9606.ENSP00000239938,9606.ENSP00000242462,9606.ENSP00000252818,9606.ENSP00000253024,9606.ENSP00000254480,9606.ENSP00000256495,9606.ENSP00000262238,9606.ENSP00000262367,9606.ENSP00000263253,9606.ENSP00000263620,9606.ENSP00000265354,9606.ENSP00000265990,9606.ENSP00000266269,9606.ENSP00000268712,9606.ENSP00000283921,9606.ENSP00000297290,9606.ENSP00000297293,…	BAIAP2L1,NFKB1,EGR1,NEUROG3,JUND,TRIM28,SMARCC1,BHLHE40,YY1,CREBBP,EP300,ARID3A,SRF,BTAF1,PATZ1,NCOR1,HOXA10,BRI3,LMTK2,IL16,CEBPB,BPTF,REST,HNF4A,DMRTA1,EBF1,POU3F2,SP1,MXI1,ASCL2,ZBTB16,NRF1,HOXA9,MAX,SMC3,SOAT1,USF1,PRDM1,PAX2,LHX3,NCOA3,NKX3-1,NR2F2,CHD2,GTF2F1,TCF4,TCF12,CTCFL,RXRA,HDAC2,HNF1A,MEF2A,CEBPG,MYC,HMGN3,FOXP1,PAX6,CTCF,TFAP2A
	GO:0016922	Nuclear receptor binding	9	141	1.16	1.3	3.43e-06	9606.ENSP00000252818,9606.ENSP00000263253,9606.ENSP00000268712,9606.ENSP00000305422,9606.ENSP00000361066,9606.ENSP00000370253,9606.ENSP00000419692,9606.ENSP00000482613,9606.ENSP00000484803	JUND,EP300,NCOR1,CEBPB,NCOA3,NKX3-1,RXRA,HMGN3,FOXP1
	GO:0046983	Protein dimerization activity	20	1094	0.62	0.79	9.14e-06	9606.ENSP00000242462,9606.ENSP00000256495,9606.ENSP00000265354,9606.ENSP00000305422,9606.ENSP00000312987,9606.ENSP00000329357,9606.ENSP00000331152,9606.ENSP00000332293,9606.ENSP00000338157,9606.ENSP00000342351,9606.ENSP00000351490,9606.ENSP00000354720,9606.ENSP00000357000,9606.ENSP00000361066,9606.ENSP00000377721,9606.ENSP00000381382,9606.ENSP00000388940,9606.ENSP00000438804,9606.ENSP00000453095,…	NEUROG3,BHLHE40,SRF,CEBPB,HNF4A,SP1,MXI1,ASCL2,ZBTB16,NRF1,MAX,SMC3,USF1,NCOA3,NR2F2,TCF4,TCF12,HNF1A,MEF2A,MYC
	GO:0070888	E-box binding	6	46	1.47	1.31	1.67e-05	9606.ENSP00000256495,9606.ENSP00000332293,9606.ENSP00000351490,9606.ENSP00000381382,9606.ENSP00000388940,9606.ENSP00000478887	BHLHE40,ASCL2,MAX,TCF4,TCF12,MYC
	GO:0035035	Histone acetyltransferase binding	5	23	1.69	1.35	2.05e-05	9606.ENSP00000239938,9606.ENSP00000305422,9606.ENSP00000329357,9606.ENSP00000453095,9606.ENSP00000492024	EGR1,CEBPB,SP1,MEF2A,PAX6
	GO:0043425	bHLH transcription factor binding	5	31	1.56	1.18	7.40e-05	9606.ENSP00000256495,9606.ENSP00000262367,9606.ENSP00000329357,9606.ENSP00000357000,9606.ENSP00000388940	BHLHE40,CREBBP,SP1,USF1,TCF12
	GO:0001046	Core promoter sequence-specific DNA binding	5	40	1.45	1.03	0.00023	9606.ENSP00000305422,9606.ENSP00000311816,9606.ENSP00000478887,9606.ENSP00000484803,9606.ENSP00000492024	CEBPB,REST,MYC,FOXP1,PAX6
	GO:1990841	Promoter-specific chromatin binding	5	63	1.25	0.77	0.0017	9606.ENSP00000239938,9606.ENSP00000253024,9606.ENSP00000358092,9606.ENSP00000377969,9606.ENSP00000430432	EGR1,TRIM28,PRDM1,GTF2F1,HDAC2
	GO:0046982	Protein heterodimerization activity	9	368	0.74	0.53	0.0057	9606.ENSP00000256495,9606.ENSP00000305422,9606.ENSP00000351490,9606.ENSP00000354720,9606.ENSP00000357000,9606.ENSP00000381382,9606.ENSP00000388940,9606.ENSP00000438804,9606.ENSP00000453095	BHLHE40,CEBPB,MAX,SMC3,USF1,TCF4,TCF12,HNF1A,MEF2A
	GO:0042802	Identical protein binding	23	2144	0.39	0.4	0.0058	9606.ENSP00000226574,9606.ENSP00000256495,9606.ENSP00000263620,9606.ENSP00000265354,9606.ENSP00000297290,9606.ENSP00000305422,9606.ENSP00000311816,9606.ENSP00000312987,9606.ENSP00000319651,9606.ENSP00000329170,9606.ENSP00000329357,9606.ENSP00000338157,9606.ENSP00000342351,9606.ENSP00000351490,9606.ENSP00000356591,9606.ENSP00000357000,9606.ENSP00000377721,9606.ENSP00000381382,9606.ENSP00000419692,…	NFKB1,BHLHE40,ARID3A,SRF,BRI3,CEBPB,REST,HNF4A,DMRTA1,POU3F2,SP1,ZBTB16,NRF1,MAX,SOAT1,USF1,NR2F2,TCF4,RXRA,HNF1A,CEBPG,FOXP1,TFAP2A
	GO:0001223	Transcription coactivator binding	4	43	1.32	0.62	0.0069	9606.ENSP00000226574,9606.ENSP00000262367,9606.ENSP00000263253,9606.ENSP00000438804	NFKB1,CREBBP,EP300,HNF1A
	GO:0071837	HMG box domain binding	3	14	1.69	0.65	0.0069	9606.ENSP00000329357,9606.ENSP00000388940,9606.ENSP00000492024	SP1,TCF12,PAX6
	GO:0003712	Transcription coregulator activity	10	522	0.64	0.43	0.0140	9606.ENSP00000253024,9606.ENSP00000254480,9606.ENSP00000262367,9606.ENSP00000263253,9606.ENSP00000263620,9606.ENSP00000265990,9606.ENSP00000268712,9606.ENSP00000326933,9606.ENSP00000361066,9606.ENSP00000501092	TRIM28,SMARCC1,CREBBP,EP300,ARID3A,BTAF1,NCOR1,SERTAD2,NCOA3,TFAP2A
	GO:0004879	Nuclear receptor activity	4	53	1.23	0.53	0.0140	9606.ENSP00000312987,9606.ENSP00000370253,9606.ENSP00000377721,9606.ENSP00000419692	HNF4A,NKX3-1,NR2F2,RXRA
	GO:0000979	RNA polymerase II core promoter sequence-specific DNA binding	3	20	1.53	0.54	0.0157	9606.ENSP00000305422,9606.ENSP00000311816,9606.ENSP00000492024	CEBPB,REST,PAX6
	GO:0019904	Protein domain specific binding	11	695	0.55	0.35	0.0294	9606.ENSP00000253024,9606.ENSP00000256495,9606.ENSP00000322898,9606.ENSP00000329357,9606.ENSP00000338157,9606.ENSP00000361066,9606.ENSP00000370253,9606.ENSP00000377969,9606.ENSP00000388940,9606.ENSP00000419692,9606.ENSP00000492024	TRIM28,BHLHE40,EBF1,SP1,ZBTB16,NCOA3,NKX3-1,GTF2F1,TCF12,RXRA,PAX6
	GO:0046966	Nuclear thyroid hormone receptor binding	3	29	1.37	0.41	0.0407	9606.ENSP00000268712,9606.ENSP00000361066,9606.ENSP00000482613	NCOR1,NCOA3,HMGN3
	GO:0043035	Chromatin insulator sequence binding	2	5	1.96	0.42	0.0424	9606.ENSP00000415579,9606.ENSP00000494538	CTCFL,CTCF
	GO:0043426	MRF binding	2	5	1.96	0.42	0.0424	9606.ENSP00000256495,9606.ENSP00000262367	BHLHE40,CREBBP
	GO:0046332	SMAD binding	4	78	1.06	0.38	0.0483	9606.ENSP00000262238,9606.ENSP00000388940,9606.ENSP00000453095,9606.ENSP00000492024	YY1,TCF12,MEF2A,PAX6
	GO:0004402	Histone acetyltransferase activity	3	32	1.33	0.39	0.0489	9606.ENSP00000262367,9606.ENSP00000263253,9606.ENSP00000361066	CREBBP,EP300,NCOA3
GO cellular component complete	GO:0000785	Chromatin	59	1285	1.02	3.1	5.89e-45	9606.ENSP00000201031,9606.ENSP00000226574,9606.ENSP00000233638,9606.ENSP00000239938,9606.ENSP00000242462,9606.ENSP00000244745,9606.ENSP00000245919,9606.ENSP00000249501,9606.ENSP00000252818,9606.ENSP00000253024,9606.ENSP00000254480,9606.ENSP00000256495,9606.ENSP00000257749,9606.ENSP00000262238,9606.ENSP00000262367,9606.ENSP00000265354,9606.ENSP00000268712,9606.ENSP00000283921,9606.ENSP00000286639,…	TFAP2C,NFKB1,TLX2,EGR1,NEUROG3,SOX4,FOSB,HOXD10,JUND,TRIM28,SMARCC1,BHLHE40,BACH2,YY1,CREBBP,SRF,NCOR1,HOXA10,BATF,HOXB13,RAD21,CEBPB,BPTF,HNF4A,DMRTA1,EBF1,FOXL1,POU3F2,SP1,POU6F1,MXI1,ASCL2,HOXA9,MAFK,MAX,SMC3,USF1,PAX2,LHX3,NCOA3,PAX4,NKX3-1,CHD2,TCF4,BACH1,TCF12,RXRA,HDAC2,POU2F2,DBX1,HNF1A,MEF2A,CEBPG,MYC,HOXA4,HMGN3,FOXP1,PAX6,TFAP2A
	GO:0005694	Chromosome	62	1850	0.88	2.36	1.90e-40	9606.ENSP00000201031,9606.ENSP00000226574,9606.ENSP00000233638,9606.ENSP00000239938,9606.ENSP00000242462,9606.ENSP00000244745,9606.ENSP00000245919,9606.ENSP00000249501,9606.ENSP00000252818,9606.ENSP00000253024,9606.ENSP00000254480,9606.ENSP00000256495,9606.ENSP00000257749,9606.ENSP00000262238,9606.ENSP00000262367,9606.ENSP00000263253,9606.ENSP00000265354,9606.ENSP00000268712,9606.ENSP00000283921,…	TFAP2C,NFKB1,TLX2,EGR1,NEUROG3,SOX4,FOSB,HOXD10,JUND,TRIM28,SMARCC1,BHLHE40,BACH2,YY1,CREBBP,EP300,SRF,NCOR1,HOXA10,BATF,HOXB13,RAD21,CEBPB,BPTF,HNF4A,DMRTA1,EBF1,FOXL1,POU3F2,SP1,POU6F1,MXI1,ASCL2,HOXA9,MAFK,MAX,SMC3,USF1,PAX2,LHX3,NCOA3,PAX4,NKX3-1,CHD2,TCF4,BACH1,TCF12,CTCFL,RXRA,HDAC2,POU2F2,DBX1,HNF1A,MEF2A,CEBPG,MYC,HOXA4,HMGN3,FOXP1,PAX6,CTCF,TFAP2A
	GO:0005667	Transcription regulator complex	32	517	1.15	3.14	6.50e-25	9606.ENSP00000244745,9606.ENSP00000252818,9606.ENSP00000253024,9606.ENSP00000257749,9606.ENSP00000262238,9606.ENSP00000262367,9606.ENSP00000263253,9606.ENSP00000268712,9606.ENSP00000283921,9606.ENSP00000286639,9606.ENSP00000290295,9606.ENSP00000305422,9606.ENSP00000311816,9606.ENSP00000329170,9606.ENSP00000329357,9606.ENSP00000331152,9606.ENSP00000332293,9606.ENSP00000338157,9606.ENSP00000343619,…	SOX4,JUND,TRIM28,BACH2,YY1,CREBBP,EP300,NCOR1,HOXA10,BATF,HOXB13,CEBPB,REST,POU3F2,SP1,MXI1,ASCL2,ZBTB16,HOXA9,MAX,USF1,LHX3,GTF2F1,TCF4,BACH1,TCF12,RXRA,HDAC2,HNF1A,MEF2A,CEBPG,MYC
	GO:0005654	Nucleoplasm	66	4169	0.55	1.16	1.25e-24	9606.ENSP00000005260,9606.ENSP00000201031,9606.ENSP00000226574,9606.ENSP00000239938,9606.ENSP00000244745,9606.ENSP00000245919,9606.ENSP00000249501,9606.ENSP00000252818,9606.ENSP00000253024,9606.ENSP00000254480,9606.ENSP00000256495,9606.ENSP00000257749,9606.ENSP00000262238,9606.ENSP00000262367,9606.ENSP00000263253,9606.ENSP00000263620,9606.ENSP00000265354,9606.ENSP00000265990,9606.ENSP00000266269,…	BAIAP2L1,TFAP2C,NFKB1,EGR1,SOX4,FOSB,HOXD10,JUND,TRIM28,SMARCC1,BHLHE40,BACH2,YY1,CREBBP,EP300,ARID3A,SRF,BTAF1,PATZ1,NCOR1,HOXA10,BATF,HOXB13,RAD21,IL16,CEBPB,BPTF,REST,HNF4A,SERTAD2,POU3F2,SP1,POU6F1,MXI1,ZBTB16,NRF1,HOXA9,MAFK,ZBTB14,MAX,SMC3,USF1,PRDM1,PAX2,NCOA3,PAX4,NKX3-1,NR2F2,GTF2F1,ZNF143,BACH1,TCF12,TECPR1,CTCFL,RXRA,HDAC2,POU2F2,MEF2A,CEBPG,MYC,HOXA4,HMGN3,FOXP1,PAX6,CTCF,TFAP2A
	GO:0005634	Nucleus	81	7672	0.38	0.82	9.59e-24	9606.ENSP00000005260,9606.ENSP00000201031,9606.ENSP00000219069,9606.ENSP00000219782,9606.ENSP00000226574,9606.ENSP00000233638,9606.ENSP00000239938,9606.ENSP00000242462,9606.ENSP00000244745,9606.ENSP00000245919,9606.ENSP00000249501,9606.ENSP00000252818,9606.ENSP00000253024,9606.ENSP00000254480,9606.ENSP00000256495,9606.ENSP00000257749,9606.ENSP00000262238,9606.ENSP00000262367,9606.ENSP00000263253,…	BAIAP2L1,TFAP2C,ZNF263,MAZ,NFKB1,TLX2,EGR1,NEUROG3,SOX4,FOSB,HOXD10,JUND,TRIM28,SMARCC1,BHLHE40,BACH2,YY1,CREBBP,EP300,ARID3A,SRF,BTAF1,PATZ1,NCOR1,HOXA10,BATF,HOXB13,BRI3,RAD21,IL16,CEBPB,BPTF,REST,HNF4A,DMRTA1,EBF1,FOXL1,SERTAD2,POU3F2,SP1,POU6F1,MXI1,ASCL2,ZBTB16,NRF1,HOXA9,MAFK,ZBTB14,MAX,SMC3,USF1,PRDM1,PAX2,LHX3,NCOA3,PAX4,NKX3-1,NR2F2,CHD2,GTF2F1,ZNF35,ZNF143,TCF4,BACH1,TCF12,TECPR1,CTCFL,…
	GO:0070013	Intracellular organelle lumen	67	5660	0.43	0.87	5.77e-18	9606.ENSP00000005260,9606.ENSP00000201031,9606.ENSP00000221130,9606.ENSP00000226574,9606.ENSP00000239938,9606.ENSP00000244745,9606.ENSP00000245919,9606.ENSP00000249501,9606.ENSP00000252818,9606.ENSP00000253024,9606.ENSP00000254480,9606.ENSP00000256495,9606.ENSP00000257749,9606.ENSP00000262238,9606.ENSP00000262367,9606.ENSP00000263253,9606.ENSP00000263620,9606.ENSP00000265354,9606.ENSP00000265990,…	BAIAP2L1,TFAP2C,GSR,NFKB1,EGR1,SOX4,FOSB,HOXD10,JUND,TRIM28,SMARCC1,BHLHE40,BACH2,YY1,CREBBP,EP300,ARID3A,SRF,BTAF1,PATZ1,NCOR1,HOXA10,BATF,HOXB13,RAD21,IL16,CEBPB,BPTF,REST,HNF4A,SERTAD2,POU3F2,SP1,POU6F1,MXI1,ZBTB16,NRF1,HOXA9,MAFK,ZBTB14,MAX,SMC3,USF1,PRDM1,PAX2,NCOA3,PAX4,NKX3-1,NR2F2,GTF2F1,ZNF143,BACH1,TCF12,TECPR1,CTCFL,RXRA,HDAC2,POU2F2,MEF2A,CEBPG,MYC,HOXA4,HMGN3,FOXP1,PAX6,CTCF,TFAP2A
	GO:0043232	Intracellular non-membrane-bounded organelle	64	5191	0.45	0.89	1.42e-17	9606.ENSP00000005260,9606.ENSP00000201031,9606.ENSP00000226574,9606.ENSP00000233638,9606.ENSP00000239938,9606.ENSP00000242462,9606.ENSP00000244745,9606.ENSP00000245919,9606.ENSP00000249501,9606.ENSP00000252818,9606.ENSP00000253024,9606.ENSP00000254480,9606.ENSP00000256495,9606.ENSP00000257749,9606.ENSP00000262238,9606.ENSP00000262367,9606.ENSP00000263253,9606.ENSP00000265354,9606.ENSP00000268712,…	BAIAP2L1,TFAP2C,NFKB1,TLX2,EGR1,NEUROG3,SOX4,FOSB,HOXD10,JUND,TRIM28,SMARCC1,BHLHE40,BACH2,YY1,CREBBP,EP300,SRF,NCOR1,HOXA10,BATF,HOXB13,RAD21,CEBPB,BPTF,HNF4A,DMRTA1,EBF1,FOXL1,POU3F2,SP1,POU6F1,MXI1,ASCL2,HOXA9,MAFK,ZBTB14,MAX,SMC3,USF1,PAX2,LHX3,NCOA3,PAX4,NKX3-1,CHD2,TCF4,BACH1,TCF12,CTCFL,RXRA,HDAC2,POU2F2,DBX1,HNF1A,MEF2A,CEBPG,MYC,HOXA4,HMGN3,FOXP1,PAX6,CTCF,TFAP2A
	GO:0043231	Intracellular membrane-bounded organelle	86	12149	0.2	0.54	5.76e-15	9606.ENSP00000005260,9606.ENSP00000201031,9606.ENSP00000219069,9606.ENSP00000219782,9606.ENSP00000221130,9606.ENSP00000226574,9606.ENSP00000228606,9606.ENSP00000233638,9606.ENSP00000239938,9606.ENSP00000242462,9606.ENSP00000244745,9606.ENSP00000245919,9606.ENSP00000249501,9606.ENSP00000252818,9606.ENSP00000253024,9606.ENSP00000254480,9606.ENSP00000256495,9606.ENSP00000257749,9606.ENSP00000262238,…	BAIAP2L1,TFAP2C,ZNF263,MAZ,GSR,NFKB1,CYP27B1,TLX2,EGR1,NEUROG3,SOX4,FOSB,HOXD10,JUND,TRIM28,SMARCC1,BHLHE40,BACH2,YY1,CREBBP,EP300,ARID3A,SRF,BTAF1,PATZ1,NCOR1,HOXA10,BATF,HOXB13,BRI3,LMTK2,RAD21,IL16,CEBPB,BPTF,REST,HNF4A,DMRTA1,EBF1,FOXL1,SERTAD2,POU3F2,SP1,POU6F1,MXI1,ASCL2,ZBTB16,NRF1,HOXA9,MAFK,ZBTB14,MAX,SMC3,SOAT1,USF1,QRSL1,PRDM1,PAX2,LHX3,NCOA3,PAX4,NKX3-1,NR2F2,CHD2,GTF2F1,ZNF35,ZNF143,…
	GO:0090575	RNA polymerase II transcription regulator complex	15	256	1.12	1.93	1.13e-10	9606.ENSP00000252818,9606.ENSP00000253024,9606.ENSP00000257749,9606.ENSP00000286639,9606.ENSP00000305422,9606.ENSP00000331152,9606.ENSP00000332293,9606.ENSP00000351490,9606.ENSP00000377969,9606.ENSP00000381382,9606.ENSP00000382805,9606.ENSP00000388940,9606.ENSP00000419692,9606.ENSP00000466022,9606.ENSP00000478887	JUND,TRIM28,BACH2,BATF,CEBPB,MXI1,ASCL2,MAX,GTF2F1,TCF4,BACH1,TCF12,RXRA,CEBPG,MYC
	GO:0005622	Intracellular anatomical structure	87	14891	0.12	0.43	3.43e-09	9606.ENSP00000005260,9606.ENSP00000201031,9606.ENSP00000219069,9606.ENSP00000219782,9606.ENSP00000221130,9606.ENSP00000226574,9606.ENSP00000228606,9606.ENSP00000233638,9606.ENSP00000239938,9606.ENSP00000242462,9606.ENSP00000244745,9606.ENSP00000245919,9606.ENSP00000249501,9606.ENSP00000252818,9606.ENSP00000253024,9606.ENSP00000254480,9606.ENSP00000256495,9606.ENSP00000257749,9606.ENSP00000262238,…	BAIAP2L1,TFAP2C,ZNF263,MAZ,GSR,NFKB1,CYP27B1,TLX2,EGR1,NEUROG3,SOX4,FOSB,HOXD10,JUND,TRIM28,SMARCC1,BHLHE40,BACH2,YY1,CREBBP,EP300,ARID3A,SRF,BTAF1,PATZ1,NCOR1,HOXA10,BATF,HOXB13,BRI3,LMTK2,RAD21,IL16,CEBPB,BPTF,REST,HNF4A,DMRTA1,EBF1,FOXL1,SERTAD2,POU3F2,SP1,POU6F1,MXI1,ASCL2,ZBTB16,NRF1,HOXA9,MAFK,ZBTB14,MAX,SMC3,SOAT1,USF1,QRSL1,PRDM1,PAX2,LHX3,NCOA3,PAX4,NKX3-1,NR2F2,CHD2,ASNS,GTF2F1,ZNF35,ZN…
	GO:0140513	Nuclear protein-containing complex	25	1290	0.64	0.98	2.63e-08	9606.ENSP00000226574,9606.ENSP00000252818,9606.ENSP00000253024,9606.ENSP00000254480,9606.ENSP00000257749,9606.ENSP00000262238,9606.ENSP00000262367,9606.ENSP00000263253,9606.ENSP00000268712,9606.ENSP00000286639,9606.ENSP00000297338,9606.ENSP00000305422,9606.ENSP00000307208,9606.ENSP00000331152,9606.ENSP00000332293,9606.ENSP00000351490,9606.ENSP00000354720,9606.ENSP00000377969,9606.ENSP00000381382,…	NFKB1,JUND,TRIM28,SMARCC1,BACH2,YY1,CREBBP,EP300,NCOR1,BATF,RAD21,CEBPB,BPTF,MXI1,ASCL2,MAX,SMC3,GTF2F1,TCF4,BACH1,TCF12,RXRA,HDAC2,CEBPG,MYC
	GO:0017053	Transcription repressor complex	7	77	1.31	1.31	9.22e-06	9606.ENSP00000252818,9606.ENSP00000268712,9606.ENSP00000311816,9606.ENSP00000329357,9606.ENSP00000338157,9606.ENSP00000351490,9606.ENSP00000478887	JUND,NCOR1,REST,SP1,ZBTB16,MAX,MYC
	GO:0032991	Protein-containing complex	42	5506	0.24	0.35	0.0049	9606.ENSP00000226574,9606.ENSP00000244745,9606.ENSP00000252818,9606.ENSP00000253024,9606.ENSP00000254480,9606.ENSP00000257749,9606.ENSP00000262238,9606.ENSP00000262367,9606.ENSP00000263253,9606.ENSP00000268712,9606.ENSP00000283921,9606.ENSP00000286639,9606.ENSP00000290295,9606.ENSP00000297293,9606.ENSP00000297338,9606.ENSP00000305422,9606.ENSP00000307208,9606.ENSP00000311816,9606.ENSP00000329170,…	NFKB1,SOX4,JUND,TRIM28,SMARCC1,BACH2,YY1,CREBBP,EP300,NCOR1,HOXA10,BATF,HOXB13,LMTK2,RAD21,CEBPB,BPTF,REST,POU3F2,SP1,MXI1,ASCL2,ZBTB16,HOXA9,MAX,SMC3,USF1,QRSL1,PAX2,LHX3,NCOA3,GTF2F1,TCF4,BACH1,TCF12,TECPR1,RXRA,HDAC2,HNF1A,MEF2A,CEBPG,MYC
	GO:0001673	Male germ cell nucleus	4	50	1.26	0.58	0.0091	9606.ENSP00000254480,9606.ENSP00000266269,9606.ENSP00000338157,9606.ENSP00000494538	SMARCC1,PATZ1,ZBTB16,CTCF
	GO:0071943	Myc-Max complex	2	2	2.35	0.61	0.0106	9606.ENSP00000351490,9606.ENSP00000478887	MAX,MYC
	GO:0016363	Nuclear matrix	5	128	0.95	0.43	0.0258	9606.ENSP00000254480,9606.ENSP00000262238,9606.ENSP00000297338,9606.ENSP00000305422,9606.ENSP00000354720	SMARCC1,YY1,RAD21,CEBPB,SMC3
Reactome pathways	HSA-9018519	Estrogen-dependent gene expression	12	119	1.36	2.11	1.13e-09	9606.ENSP00000245919,9606.ENSP00000252818,9606.ENSP00000262238,9606.ENSP00000262367,9606.ENSP00000263253,9606.ENSP00000297338,9606.ENSP00000329357,9606.ENSP00000354720,9606.ENSP00000357000,9606.ENSP00000361066,9606.ENSP00000377969,9606.ENSP00000478887	FOSB,JUND,YY1,CREBBP,EP300,RAD21,SP1,SMC3,USF1,NCOA3,GTF2F1,MYC
	HSA-9006931	Signaling by Nuclear Receptors	15	265	1.11	1.76	1.52e-09	9606.ENSP00000245919,9606.ENSP00000252818,9606.ENSP00000262238,9606.ENSP00000262367,9606.ENSP00000263253,9606.ENSP00000265354,9606.ENSP00000268712,9606.ENSP00000297338,9606.ENSP00000329357,9606.ENSP00000354720,9606.ENSP00000357000,9606.ENSP00000361066,9606.ENSP00000377969,9606.ENSP00000419692,9606.ENSP00000478887	FOSB,JUND,YY1,CREBBP,EP300,SRF,NCOR1,RAD21,SP1,SMC3,USF1,NCOA3,GTF2F1,RXRA,MYC
	HSA-8939211	ESR-mediated signaling	13	190	1.19	1.82	3.80e-09	9606.ENSP00000245919,9606.ENSP00000252818,9606.ENSP00000262238,9606.ENSP00000262367,9606.ENSP00000263253,9606.ENSP00000265354,9606.ENSP00000297338,9606.ENSP00000329357,9606.ENSP00000354720,9606.ENSP00000357000,9606.ENSP00000361066,9606.ENSP00000377969,9606.ENSP00000478887	FOSB,JUND,YY1,CREBBP,EP300,SRF,RAD21,SP1,SMC3,USF1,NCOA3,GTF2F1,MYC
	HSA-1266738	Developmental Biology	24	1108	0.69	1.04	3.62e-08	9606.ENSP00000226574,9606.ENSP00000242462,9606.ENSP00000262238,9606.ENSP00000262367,9606.ENSP00000263253,9606.ENSP00000268712,9606.ENSP00000305422,9606.ENSP00000312987,9606.ENSP00000322898,9606.ENSP00000329170,9606.ENSP00000360811,9606.ENSP00000361066,9606.ENSP00000368014,9606.ENSP00000377721,9606.ENSP00000381382,9606.ENSP00000388940,9606.ENSP00000419692,9606.ENSP00000430432,9606.ENSP00000438804,…	NFKB1,NEUROG3,YY1,CREBBP,EP300,NCOR1,CEBPB,HNF4A,EBF1,POU3F2,LHX3,NCOA3,PAX4,NR2F2,TCF4,TCF12,RXRA,HDAC2,HNF1A,MEF2A,MYC,HOXA4,PAX6,CTCF
	HSA-73857	RNA Polymerase II Transcription	26	1337	0.64	0.98	3.85e-08	9606.ENSP00000201031,9606.ENSP00000219069,9606.ENSP00000221130,9606.ENSP00000226574,9606.ENSP00000253024,9606.ENSP00000254480,9606.ENSP00000262238,9606.ENSP00000262367,9606.ENSP00000263253,9606.ENSP00000263620,9606.ENSP00000265354,9606.ENSP00000268712,9606.ENSP00000305422,9606.ENSP00000311816,9606.ENSP00000312987,9606.ENSP00000329357,9606.ENSP00000351490,9606.ENSP00000358092,9606.ENSP00000377969,…	TFAP2C,ZNF263,GSR,NFKB1,TRIM28,SMARCC1,YY1,CREBBP,EP300,ARID3A,SRF,NCOR1,CEBPB,REST,HNF4A,SP1,MAX,PRDM1,GTF2F1,ZNF143,TCF12,RXRA,HDAC2,POU2F2,MYC,TFAP2A
	HSA-381340	Transcriptional regulation of white adipocyte differentiation	9	84	1.38	1.76	1.09e-07	9606.ENSP00000226574,9606.ENSP00000262367,9606.ENSP00000263253,9606.ENSP00000268712,9606.ENSP00000305422,9606.ENSP00000322898,9606.ENSP00000361066,9606.ENSP00000377721,9606.ENSP00000419692	NFKB1,CREBBP,EP300,NCOR1,CEBPB,EBF1,NCOA3,NR2F2,RXRA
	HSA-212436	Generic Transcription Pathway	24	1215	0.65	0.95	1.31e-07	9606.ENSP00000201031,9606.ENSP00000219069,9606.ENSP00000221130,9606.ENSP00000226574,9606.ENSP00000253024,9606.ENSP00000254480,9606.ENSP00000262238,9606.ENSP00000262367,9606.ENSP00000263253,9606.ENSP00000263620,9606.ENSP00000265354,9606.ENSP00000268712,9606.ENSP00000305422,9606.ENSP00000311816,9606.ENSP00000312987,9606.ENSP00000329357,9606.ENSP00000351490,9606.ENSP00000358092,9606.ENSP00000377969,…	TFAP2C,ZNF263,GSR,NFKB1,TRIM28,SMARCC1,YY1,CREBBP,EP300,ARID3A,SRF,NCOR1,CEBPB,REST,HNF4A,SP1,MAX,PRDM1,GTF2F1,TCF12,RXRA,HDAC2,MYC,TFAP2A
	HSA-198725	Nuclear Events (kinase and transcription factor activation)	8	61	1.47	1.79	1.58e-07	9606.ENSP00000239938,9606.ENSP00000245919,9606.ENSP00000252818,9606.ENSP00000263253,9606.ENSP00000265354,9606.ENSP00000311816,9606.ENSP00000388940,9606.ENSP00000453095	EGR1,FOSB,JUND,EP300,SRF,REST,TCF12,MEF2A
	HSA-5617472	Activation of anterior HOX genes in hindbrain development during early embryogenesis	9	91	1.35	1.7	1.58e-07	9606.ENSP00000262238,9606.ENSP00000262367,9606.ENSP00000263253,9606.ENSP00000268712,9606.ENSP00000361066,9606.ENSP00000419692,9606.ENSP00000479166,9606.ENSP00000492024,9606.ENSP00000494538	YY1,CREBBP,EP300,NCOR1,NCOA3,RXRA,HOXA4,PAX6,CTCF
	HSA-9031628	NGF-stimulated transcription	7	39	1.61	1.83	2.20e-07	9606.ENSP00000239938,9606.ENSP00000245919,9606.ENSP00000252818,9606.ENSP00000263253,9606.ENSP00000265354,9606.ENSP00000311816,9606.ENSP00000388940	EGR1,FOSB,JUND,EP300,SRF,REST,TCF12
	HSA-186712	Regulation of beta-cell development	7	42	1.58	1.77	3.23e-07	9606.ENSP00000242462,9606.ENSP00000262367,9606.ENSP00000263253,9606.ENSP00000312987,9606.ENSP00000368014,9606.ENSP00000438804,9606.ENSP00000492024	NEUROG3,CREBBP,EP300,HNF4A,PAX4,HNF1A,PAX6
	HSA-8864260	Transcriptional regulation by the AP-2 (TFAP2) family of transcription factors	6	35	1.59	1.51	3.93e-06	9606.ENSP00000201031,9606.ENSP00000262238,9606.ENSP00000262367,9606.ENSP00000263253,9606.ENSP00000478887,9606.ENSP00000501092	TFAP2C,YY1,CREBBP,EP300,MYC,TFAP2A
	HSA-9818027	NFE2L2 regulating anti-oxidant/detoxification enzymes	5	17	1.82	1.54	5.53e-06	9606.ENSP00000221130,9606.ENSP00000262367,9606.ENSP00000263253,9606.ENSP00000344903,9606.ENSP00000382805	GSR,CREBBP,EP300,MAFK,BACH1
	HSA-3108232	SUMO E3 ligases SUMOylate target proteins	9	166	1.09	1.17	1.03e-05	9606.ENSP00000201031,9606.ENSP00000253024,9606.ENSP00000262367,9606.ENSP00000263253,9606.ENSP00000297338,9606.ENSP00000354720,9606.ENSP00000419692,9606.ENSP00000430432,9606.ENSP00000501092	TFAP2C,TRIM28,CREBBP,EP300,RAD21,SMC3,RXRA,HDAC2,TFAP2A
	HSA-9707616	Heme signaling	6	46	1.47	1.34	1.30e-05	9606.ENSP00000262367,9606.ENSP00000263253,9606.ENSP00000268712,9606.ENSP00000344903,9606.ENSP00000382805,9606.ENSP00000419692	CREBBP,EP300,NCOR1,MAFK,BACH1,RXRA
	HSA-9006934	Signaling by Receptor Tyrosine Kinases	13	521	0.75	0.82	6.25e-05	9606.ENSP00000239938,9606.ENSP00000245919,9606.ENSP00000252818,9606.ENSP00000263253,9606.ENSP00000265354,9606.ENSP00000268712,9606.ENSP00000311816,9606.ENSP00000358092,9606.ENSP00000377969,9606.ENSP00000388940,9606.ENSP00000430432,9606.ENSP00000453095,9606.ENSP00000478887	EGR1,FOSB,JUND,EP300,SRF,NCOR1,REST,PRDM1,GTF2F1,TCF12,HDAC2,MEF2A,MYC
	HSA-8866907	Activation of the TFAP2 (AP-2) family of transcription factors	4	12	1.88	1.25	6.32e-05	9606.ENSP00000201031,9606.ENSP00000262367,9606.ENSP00000263253,9606.ENSP00000501092	TFAP2C,CREBBP,EP300,TFAP2A
	HSA-1989781	PPARA activates gene expression	7	117	1.13	0.99	0.00012	9606.ENSP00000262367,9606.ENSP00000263253,9606.ENSP00000268712,9606.ENSP00000329357,9606.ENSP00000342351,9606.ENSP00000361066,9606.ENSP00000419692	CREBBP,EP300,NCOR1,SP1,NRF1,NCOA3,RXRA
	HSA-9759194	Nuclear events mediated by NFE2L2	6	77	1.25	1.01	0.00016	9606.ENSP00000221130,9606.ENSP00000262367,9606.ENSP00000263253,9606.ENSP00000344903,9606.ENSP00000382805,9606.ENSP00000478887	GSR,CREBBP,EP300,MAFK,BACH1,MYC
	HSA-9711123	Cellular response to chemical stress	8	195	0.97	0.85	0.00027	9606.ENSP00000221130,9606.ENSP00000262367,9606.ENSP00000263253,9606.ENSP00000268712,9606.ENSP00000344903,9606.ENSP00000382805,9606.ENSP00000419692,9606.ENSP00000478887	GSR,CREBBP,EP300,NCOR1,MAFK,BACH1,RXRA,MYC
	HSA-2122947	NOTCH1 Intracellular Domain Regulates Transcription	5	48	1.37	0.98	0.00030	9606.ENSP00000262367,9606.ENSP00000263253,9606.ENSP00000268712,9606.ENSP00000430432,9606.ENSP00000478887	CREBBP,EP300,NCOR1,HDAC2,MYC
	HSA-8866911	TFAP2 (AP-2) family regulates transcription of cell cycle factors	3	5	2.13	1.05	0.00037	9606.ENSP00000201031,9606.ENSP00000478887,9606.ENSP00000501092	TFAP2C,MYC,TFAP2A
	HSA-201556	Signaling by ALK	4	27	1.53	0.92	0.00066	9606.ENSP00000263253,9606.ENSP00000358092,9606.ENSP00000430432,9606.ENSP00000478887	EP300,PRDM1,HDAC2,MYC
	HSA-2644606	Constitutive Signaling by NOTCH1 PEST Domain Mutants	5	58	1.29	0.87	0.00066	9606.ENSP00000262367,9606.ENSP00000263253,9606.ENSP00000268712,9606.ENSP00000430432,9606.ENSP00000478887	CREBBP,EP300,NCOR1,HDAC2,MYC
	HSA-2894862	Constitutive Signaling by NOTCH1 HD+PEST Domain Mutants	5	58	1.29	0.87	0.00066	9606.ENSP00000262367,9606.ENSP00000263253,9606.ENSP00000268712,9606.ENSP00000430432,9606.ENSP00000478887	CREBBP,EP300,NCOR1,HDAC2,MYC
	HSA-9707564	Cytoprotection by HMOX1	5	63	1.25	0.85	0.00078	9606.ENSP00000262367,9606.ENSP00000268712,9606.ENSP00000344903,9606.ENSP00000382805,9606.ENSP00000419692	CREBBP,NCOR1,MAFK,BACH1,RXRA
	HSA-400253	Circadian Clock	5	68	1.22	0.8	0.0011	9606.ENSP00000256495,9606.ENSP00000262367,9606.ENSP00000263253,9606.ENSP00000268712,9606.ENSP00000419692	BHLHE40,CREBBP,EP300,NCOR1,RXRA
	HSA-9701898	STAT3 nuclear events downstream of ALK signaling	3	10	1.83	0.86	0.0014	9606.ENSP00000263253,9606.ENSP00000358092,9606.ENSP00000430432	EP300,PRDM1,HDAC2
	HSA-2262752	Cellular responses to stress	13	747	0.6	0.56	0.0015	9606.ENSP00000221130,9606.ENSP00000226574,9606.ENSP00000262367,9606.ENSP00000263253,9606.ENSP00000268712,9606.ENSP00000305422,9606.ENSP00000329357,9606.ENSP00000344903,9606.ENSP00000377845,9606.ENSP00000382805,9606.ENSP00000419692,9606.ENSP00000466022,9606.ENSP00000478887	GSR,NFKB1,CREBBP,EP300,NCOR1,CEBPB,SP1,MAFK,ASNS,BACH1,RXRA,CEBPG,MYC
	HSA-8866910	TFAP2 (AP-2) family regulates transcription of growth factors and their receptors	3	12	1.75	0.81	0.0020	9606.ENSP00000201031,9606.ENSP00000262238,9606.ENSP00000501092	TFAP2C,YY1,TFAP2A
	HSA-9648895	Response of EIF2AK1 (HRI) to heme deficiency	3	15	1.66	0.74	0.0034	9606.ENSP00000305422,9606.ENSP00000377845,9606.ENSP00000466022	CEBPB,ASNS,CEBPG
	HSA-210744	Regulation of gene expression in late stage (branching morphogenesis) pancreatic bud precursor cells	3	16	1.63	0.72	0.0039	9606.ENSP00000242462,9606.ENSP00000262367,9606.ENSP00000263253	NEUROG3,CREBBP,EP300
	HSA-2173793	Transcriptional activity of SMAD2/SMAD3:SMAD4 heterotrimer	4	50	1.26	0.66	0.0047	9606.ENSP00000263253,9606.ENSP00000268712,9606.ENSP00000329357,9606.ENSP00000478887	EP300,NCOR1,SP1,MYC
	HSA-1368082	RORA activates gene expression	3	18	1.58	0.68	0.0051	9606.ENSP00000262367,9606.ENSP00000263253,9606.ENSP00000419692	CREBBP,EP300,RXRA
	HSA-3247509	Chromatin modifying enzymes	7	238	0.82	0.56	0.0051	9606.ENSP00000226574,9606.ENSP00000254480,9606.ENSP00000262367,9606.ENSP00000263253,9606.ENSP00000268712,9606.ENSP00000311816,9606.ENSP00000430432	NFKB1,SMARCC1,CREBBP,EP300,NCOR1,REST,HDAC2
	HSA-2151201	Transcriptional activation of mitochondrial biogenesis	4	54	1.22	0.63	0.0058	9606.ENSP00000262367,9606.ENSP00000268712,9606.ENSP00000342351,9606.ENSP00000419692	CREBBP,NCOR1,NRF1,RXRA
	HSA-210745	Regulation of gene expression in beta cells	3	21	1.51	0.63	0.0071	9606.ENSP00000312987,9606.ENSP00000438804,9606.ENSP00000492024	HNF4A,HNF1A,PAX6
	HSA-5621575	CD209 (DC-SIGN) signaling	3	21	1.51	0.63	0.0071	9606.ENSP00000226574,9606.ENSP00000262367,9606.ENSP00000263253	NFKB1,CREBBP,EP300
	HSA-9616222	Transcriptional regulation of granulopoiesis	4	59	1.19	0.59	0.0075	9606.ENSP00000263253,9606.ENSP00000305422,9606.ENSP00000419692,9606.ENSP00000478887	EP300,CEBPB,RXRA,MYC
	HSA-162582	Signal Transduction	24	2540	0.33	0.36	0.0090	9606.ENSP00000005260,9606.ENSP00000226574,9606.ENSP00000239938,9606.ENSP00000244745,9606.ENSP00000245919,9606.ENSP00000252818,9606.ENSP00000262238,9606.ENSP00000262367,9606.ENSP00000263253,9606.ENSP00000265354,9606.ENSP00000268712,9606.ENSP00000297338,9606.ENSP00000311816,9606.ENSP00000329357,9606.ENSP00000354720,9606.ENSP00000357000,9606.ENSP00000358092,9606.ENSP00000361066,9606.ENSP00000377969,…	BAIAP2L1,NFKB1,EGR1,SOX4,FOSB,JUND,YY1,CREBBP,EP300,SRF,NCOR1,RAD21,REST,SP1,SMC3,USF1,PRDM1,NCOA3,GTF2F1,TCF12,RXRA,HDAC2,MEF2A,MYC
	HSA-8866906	TFAP2 (AP-2) family regulates transcription of other transcription factors	2	4	2.05	0.59	0.0120	9606.ENSP00000201031,9606.ENSP00000501092	TFAP2C,TFAP2A
	HSA-9768777	Regulation of NPAS4 gene transcription	2	4	2.05	0.59	0.0120	9606.ENSP00000265354,9606.ENSP00000311816	SRF,REST
	HSA-1368108	BMAL1:CLOCK,NPAS2 activates circadian gene expression	3	27	1.4	0.56	0.0125	9606.ENSP00000256495,9606.ENSP00000262367,9606.ENSP00000419692	BHLHE40,CREBBP,RXRA
	HSA-380994	ATF4 activates genes in response to endoplasmic reticulum stress	3	27	1.4	0.56	0.0125	9606.ENSP00000305422,9606.ENSP00000377845,9606.ENSP00000466022	CEBPB,ASNS,CEBPG
	HSA-350054	Notch-HLH transcription pathway	3	28	1.38	0.55	0.0133	9606.ENSP00000262367,9606.ENSP00000268712,9606.ENSP00000430432	CREBBP,NCOR1,HDAC2
	HSA-525793	Myogenesis	3	29	1.37	0.54	0.0144	9606.ENSP00000381382,9606.ENSP00000388940,9606.ENSP00000453095	TCF4,TCF12,MEF2A
	HSA-210746	Regulation of gene expression in endocrine-committed (NEUROG3+) progenitor cells	2	5	1.96	0.56	0.0148	9606.ENSP00000242462,9606.ENSP00000368014	NEUROG3,PAX4
	HSA-3134973	LRR FLII-interacting protein 1 (LRRFIP1) activates type I IFN production	2	5	1.96	0.56	0.0148	9606.ENSP00000262367,9606.ENSP00000263253	CREBBP,EP300
	HSA-6807505	RNA polymerase II transcribes snRNA genes	4	74	1.09	0.51	0.0148	9606.ENSP00000329357,9606.ENSP00000377969,9606.ENSP00000379847,9606.ENSP00000431603	SP1,GTF2F1,ZNF143,POU2F2
	HSA-9707587	Regulation of HMOX1 expression and activity	2	5	1.96	0.56	0.0148	9606.ENSP00000344903,9606.ENSP00000382805	MAFK,BACH1
	HSA-9634815	Transcriptional Regulation by NPAS4	3	34	1.3	0.49	0.0201	9606.ENSP00000262367,9606.ENSP00000265354,9606.ENSP00000311816	CREBBP,SRF,REST
	HSA-2173796	SMAD2/SMAD3:SMAD4 heterotrimer regulates transcription	3	36	1.28	0.48	0.0232	9606.ENSP00000263253,9606.ENSP00000329357,9606.ENSP00000478887	EP300,SP1,MYC
	HSA-9029569	NR1H3 & NR1H2 regulate gene expression linked to cholesterol transport and efflux	3	36	1.28	0.48	0.0232	9606.ENSP00000263253,9606.ENSP00000268712,9606.ENSP00000419692	EP300,NCOR1,RXRA
	HSA-9818028	NFE2L2 regulates pentose phosphate pathway genes	2	8	1.75	0.47	0.0282	9606.ENSP00000262367,9606.ENSP00000263253	CREBBP,EP300
	HSA-2426168	Activation of gene expression by SREBF (SREBP)	3	42	1.21	0.43	0.0328	9606.ENSP00000262367,9606.ENSP00000329357,9606.ENSP00000419692	CREBBP,SP1,RXRA
	HSA-9623433	NR1H2 & NR1H3 regulate gene expression to control bile acid homeostasis	2	9	1.7	0.45	0.0328	9606.ENSP00000268712,9606.ENSP00000419692	NCOR1,RXRA
	HSA-3899300	SUMOylation of transcription cofactors	3	43	1.2	0.42	0.0340	9606.ENSP00000253024,9606.ENSP00000262367,9606.ENSP00000263253	TRIM28,CREBBP,EP300
	HSA-3700989	Transcriptional Regulation by TP53	7	361	0.64	0.35	0.0366	9606.ENSP00000221130,9606.ENSP00000262367,9606.ENSP00000263253,9606.ENSP00000263620,9606.ENSP00000358092,9606.ENSP00000377969,9606.ENSP00000430432	GSR,CREBBP,EP300,ARID3A,PRDM1,GTF2F1,HDAC2
	HSA-1234158	Regulation of gene expression by Hypoxia-inducible Factor	2	10	1.66	0.43	0.0373	9606.ENSP00000262367,9606.ENSP00000263253	CREBBP,EP300
	HSA-2470946	Cohesin Loading onto Chromatin	2	10	1.66	0.43	0.0373	9606.ENSP00000297338,9606.ENSP00000354720	RAD21,SMC3
	HSA-8866904	Negative regulation of activity of TFAP2 (AP-2) family transcription factors	2	10	1.66	0.43	0.0373	9606.ENSP00000201031,9606.ENSP00000501092	TFAP2C,TFAP2A
	HSA-9617629	Regulation of FOXO transcriptional activity by acetylation	2	10	1.66	0.43	0.0373	9606.ENSP00000262367,9606.ENSP00000263253	CREBBP,EP300
	HSA-2468052	Establishment of Sister Chromatid Cohesion	2	11	1.61	0.42	0.0412	9606.ENSP00000297338,9606.ENSP00000354720	RAD21,SMC3
	HSA-9708530	Regulation of BACH1 activity	2	11	1.61	0.42	0.0412	9606.ENSP00000344903,9606.ENSP00000382805	MAFK,BACH1
